# Supplementary material for: Targeted Next-Generation Sequencing in the Diagnosis of Facial Dysostoses
Source: Front Genet. 2020 Nov 11;11:580477. doi: 10.3389/fgene.2020.580477 (PMC7686794; doi:10.3389/fgene.2020.580477)
Supplement: Supplementary file 4 [file Table_3.xlsx]

## Sheet: Table 3 Craniosynostosis panel
Gene
ALPL
ALX1
ALX3
ALX4
BMP4
CYP26B1
DHODH
DPH1
EDN3
EDNRB
EFNA4
EFNB1
EFTUD2
ERF
ESCO2
FGFR1
FGFR2
FGFR3
FIG4
FLNB
FREM1
GDF5
GLI3
IFT122
IFT140
IFT43
IFT52
IHH
IL11RA
MASP1
MEGF8
MITF
MSX2
NOG
P4HB
PAX3
POLR1C
POLR1D
POR
RAB23
RECQL4
RET
RSPRY1
RUNX2
SF3B4
SIX2
SKI
SMAD6
SMURF1
SOX10
SPRY1
SPRY4
TCF12
TCOF1
TGFBR1
TGFBR2
TTR
TWIST1
WDR19
WDR35
ZIC1
