# Supplementary material for: Targeted Next-Generation Sequencing in the Diagnosis of Facial Dysostoses
Source: Front Genet. 2020 Nov 11;11:580477. doi: 10.3389/fgene.2020.580477 (PMC7686794; doi:10.3389/fgene.2020.580477)
Supplement: Supplementary file 5 [file Table_4.xlsx]

## Sheet: Table 4_CS panel_intervals
Gene_Symbol	Chromosome	Chr_Start	Chr_End
ALPL	chr1	21880568	21880640
ALPL	chr1	21887113	21887243
ALPL	chr1	21887584	21887710
ALPL	chr1	21889597	21889782
ALPL	chr1	21890528	21890714
ALPL	chr1	21894591	21894745
ALPL	chr1	21896792	21896872
ALPL	chr1	21900152	21900297
ALPL	chr1	21902220	21902422
ALPL	chr1	21903009	21903139
ALPL	chr1	21903870	21904146
ALX1	chr12	85674033	85674270
ALX1	chr12	85677344	85677659
ALX1	chr12	85680625	85680764
ALX1	chr12	85694927	85695258
ALX3	chr1	110612952	110613239
ALX3	chr1	110607203	110607530
ALX3	chr1	110604051	110604190
ALX3	chr1	110603348	110603668
ALX4	chr11	44331141	44331617
ALX4	chr11	44296892	44297213
ALX4	chr11	44289038	44289177
ALX4	chr11	44286397	44286738
BMP4	chr14	54418565	54418945
BMP4	chr14	54416743	54417611
CYP26B1	chr2	72374754	72374968
CYP26B1	chr2	72371112	72371347
CYP26B1	chr2	72362267	72362553
CYP26B1	chr2	72361884	72362050
CYP26B1	chr2	72360146	72360441
CYP26B1	chr2	72359349	72359753
DHODH	chr16	72042657	72042689
DHODH	chr16	72045943	72046166
DHODH	chr16	72048366	72048576
DHODH	chr16	72050917	72051010
DHODH	chr16	72055017	72055215
DHODH	chr16	72056255	72056379
DHODH	chr16	72057058	72057222
DHODH	chr16	72057367	72057537
DHODH	chr16	72058038	72058103
DPH1	chr17	1933442	1933529
DPH1	chr17	1936793	1936956
DPH1	chr17	1937067	1937141
DPH1	chr17	1939258	1939390
DPH1	chr17	1939817	1939985
DPH1	chr17	1940123	1940255
DPH1	chr17	1943043	1943122
DPH1	chr17	1943506	1943673
DPH1	chr17	1943793	1943904
DPH1	chr17	1944391	1944480
DPH1	chr17	1944769	1944920
DPH1	chr17	1945056	1945156
EDN3	chr20	57875861	57875924
EDN3	chr20	57876459	57876782
EDN3	chr20	57896066	57896253
EDN3	chr20	57897421	57897477
EDN3	chr20	57899380	57899519
EDNRB	chr13	78492220	78492713
EDNRB	chr13	78477624	78477747
EDNRB	chr13	78477285	78477500
EDNRB	chr13	78475187	78475347
EDNRB	chr13	78474650	78474794
EDNRB	chr13	78473988	78474107
EDNRB	chr13	78472328	78472474
EFNA4	chr1	155036293	155036417
EFNA4	chr1	155039200	155039497
EFNA4	chr1	155039842	155039921
EFNA4	chr1	155041323	155041470
EFNB1	chrX	68049613	68049752
EFNB1	chrX	68058454	68058742
EFNB1	chrX	68059501	68059604
EFNB1	chrX	68059797	68059936
EFNB1	chrX	68060079	68060502
EFTUD2	chr17	42971779	42971894
EFTUD2	chr17	42963947	42964123
EFTUD2	chr17	42962618	42962707
EFTUD2	chr17	42961011	42961097
EFTUD2	chr17	42960455	42960531
EFTUD2	chr17	42959049	42959095
EFTUD2	chr17	42957916	42958017
EFTUD2	chr17	42956918	42957011
EFTUD2	chr17	42953296	42953473
EFTUD2	chr17	42949808	42949943
EFTUD2	chr17	42945649	42945723
EFTUD2	chr17	42945169	42945270
EFTUD2	chr17	42942292	42942438
EFTUD2	chr17	42941017	42941155
EFTUD2	chr17	42940075	42940279
EFTUD2	chr17	42937794	42937916
EFTUD2	chr17	42937267	42937418
EFTUD2	chr17	42936442	42936554
EFTUD2	chr17	42934437	42934530
EFTUD2	chr17	42932280	42932377
EFTUD2	chr17	42931918	42932055
EFTUD2	chr17	42931631	42931729
EFTUD2	chr17	42930879	42931008
EFTUD2	chr17	42930658	42930763
EFTUD2	chr17	42929771	42929935
EFTUD2	chr17	42929072	42929190
EFTUD2	chr17	42928635	42928742
ERF	chr19	42759124	42759156
ERF	chr19	42754477	42754722
ERF	chr19	42753973	42754099
ERF	chr19	42752610	42753895
ESCO2	chr8	27633025	27633089
ESCO2	chr8	27633873	27634691
ESCO2	chr8	27637685	27637789
ESCO2	chr8	27641511	27641579
ESCO2	chr8	27645396	27645524
ESCO2	chr8	27646358	27646500
ESCO2	chr8	27649474	27649574
ESCO2	chr8	27650179	27650333
ESCO2	chr8	27657052	27657238
ESCO2	chr8	27660817	27660960
FGFR1	chr8	38314868	38314969
FGFR1	chr8	38287194	38287471
FGFR1	chr8	38285858	38285958
FGFR1	chr8	38285433	38285616
FGFR1	chr8	38283634	38283768
FGFR1	chr8	38282021	38282222
FGFR1	chr8	38279309	38279464
FGFR1	chr8	38277045	38277258
FGFR1	chr8	38275740	38275896
FGFR1	chr8	38275382	38275514
FGFR1	chr8	38274818	38274939
FGFR1	chr8	38273382	38273583
FGFR1	chr8	38272291	38272424
FGFR1	chr8	38272071	38272152
FGFR1	chr8	38271664	38271812
FGFR1	chr8	38271430	38271546
FGFR1	chr8	38271139	38271327
FGFR2	chr10	123353217	123353336
FGFR2	chr10	123324946	123325223
FGFR2	chr10	123324010	123324098
FGFR2	chr10	123310798	123310978
FGFR2	chr10	123298100	123298234
FGFR2	chr10	123279487	123279688
FGFR2	chr10	123276827	123276982
FGFR2	chr10	123274625	123274838
FGFR2	chr10	123263298	123263460
FGFR2	chr10	123260334	123260466
FGFR2	chr10	123258003	123258124
FGFR2	chr10	123256040	123256241
FGFR2	chr10	123247499	123247632
FGFR2	chr10	123246862	123246943
FGFR2	chr10	123244903	123245051
FGFR2	chr10	123243206	123243322
FGFR2	chr10	123239364	123239540
FGFR3	chr4	1795655	1795775
FGFR3	chr4	1800975	1801255
FGFR3	chr4	1801468	1801544
FGFR3	chr4	1803088	1803268
FGFR3	chr4	1803341	1803475
FGFR3	chr4	1803556	1803757
FGFR3	chr4	1805413	1805568
FGFR3	chr4	1806051	1806252
FGFR3	chr4	1806545	1806701
FGFR3	chr4	1807076	1807208
FGFR3	chr4	1807280	1807401
FGFR3	chr4	1807471	1807672
FGFR3	chr4	1807772	1807905
FGFR3	chr4	1807978	1808059
FGFR3	chr4	1808267	1808415
FGFR3	chr4	1808550	1808666
FGFR3	chr4	1808837	1808994
FIG4	chr6	110012632	110012709
FIG4	chr6	110036275	110036384
FIG4	chr6	110037642	110037776
FIG4	chr6	110048306	110048473
FIG4	chr6	110053834	110053895
FIG4	chr6	110056347	110056506
FIG4	chr6	110059522	110059661
FIG4	chr6	110062641	110062752
FIG4	chr6	110064307	110064480
FIG4	chr6	110064872	110064980
FIG4	chr6	110081447	110081591
FIG4	chr6	110083288	110083415
FIG4	chr6	110085134	110085190
FIG4	chr6	110086210	110086369
FIG4	chr6	110087926	110088103
FIG4	chr6	110098119	110098268
FIG4	chr6	110106167	110106236
FIG4	chr6	110107499	110107657
FIG4	chr6	110110791	110110885
FIG4	chr6	110112573	110112779
FIG4	chr6	110113779	110113872
FIG4	chr6	110117962	110118059
FIG4	chr6	110146285	110146473
FLNB	chr3	57994285	57994588
FLNB	chr3	58062767	58063026
FLNB	chr3	58064438	58064546
FLNB	chr3	58067350	58067508
FLNB	chr3	58080557	58080686
FLNB	chr3	58081862	58081950
FLNB	chr3	58083536	58083709
FLNB	chr3	58084432	58084640
FLNB	chr3	58087924	58088072
FLNB	chr3	58089680	58089817
FLNB	chr3	58090801	58090948
FLNB	chr3	58092401	58092605
FLNB	chr3	58094179	58094303
FLNB	chr3	58094900	58095054
FLNB	chr3	58095297	58095431
FLNB	chr3	58095731	58095902
FLNB	chr3	58097512	58097613
FLNB	chr3	58097870	58098050
FLNB	chr3	58104593	58104721
FLNB	chr3	58106962	58107235
FLNB	chr3	58108814	58109422
FLNB	chr3	58110053	58110237
FLNB	chr3	58111302	58111475
FLNB	chr3	58112323	58112494
FLNB	chr3	58116462	58116640
FLNB	chr3	58118529	58118663
FLNB	chr3	58120337	58120504
FLNB	chr3	58121700	58121900
FLNB	chr3	58124003	58124261
FLNB	chr3	58127579	58127661
FLNB	chr3	58128371	58128484
FLNB	chr3	58129194	58129345
FLNB	chr3	58131642	58131781
FLNB	chr3	58132541	58132725
FLNB	chr3	58133927	58134096
FLNB	chr3	58134370	58134584
FLNB	chr3	58135571	58135734
FLNB	chr3	58135826	58135959
FLNB	chr3	58139096	58139373
FLNB	chr3	58140512	58140660
FLNB	chr3	58141681	58141807
FLNB	chr3	58145275	58145418
FLNB	chr3	58148875	58149062
FLNB	chr3	58154161	58154390
FLNB	chr3	58155311	58155525
FLNB	chr3	58156296	58156494
FREM1	chr9	14868736	14868980
FREM1	chr9	14863801	14863906
FREM1	chr9	14859175	14859487
FREM1	chr9	14857545	14857752
FREM1	chr9	14851276	14851610
FREM1	chr9	14848657	14848776
FREM1	chr9	14845952	14846094
FREM1	chr9	14842308	14842663
FREM1	chr9	14841439	14841592
FREM1	chr9	14824788	14824995
FREM1	chr9	14824017	14824118
FREM1	chr9	14823152	14823330
FREM1	chr9	14819226	14819445
FREM1	chr9	14816770	14816874
FREM1	chr9	14812804	14813067
FREM1	chr9	14807932	14808137
FREM1	chr9	14806653	14806849
FREM1	chr9	14804948	14805155
FREM1	chr9	14801644	14801877
FREM1	chr9	14797490	14797645
FREM1	chr9	14792735	14792887
FREM1	chr9	14788911	14789117
FREM1	chr9	14784362	14784637
FREM1	chr9	14775781	14776206
FREM1	chr9	14770597	14770809
FREM1	chr9	14769716	14769871
FREM1	chr9	14759764	14759904
FREM1	chr9	14756366	14756449
FREM1	chr9	14750119	14750279
FREM1	chr9	14748393	14748642
FREM1	chr9	14747673	14747731
FREM1	chr9	14747256	14747431
FREM1	chr9	14746915	14747054
FREM1	chr9	14746345	14746471
FREM1	chr9	14740141	14740237
FREM1	chr9	14737387	14737598
GDF5	chr20	34025072	34025713
GDF5	chr20	34021700	34022586
GLI3	chr7	42262723	42262857
GLI3	chr7	42187819	42188072
GLI3	chr7	42116345	42116461
GLI3	chr7	42088084	42088300
GLI3	chr7	42084977	42085134
GLI3	chr7	42079631	42079843
GLI3	chr7	42065792	42066016
GLI3	chr7	42064857	42064981
GLI3	chr7	42063061	42063212
GLI3	chr7	42018192	42018352
GLI3	chr7	42017151	42017326
GLI3	chr7	42011930	42012231
GLI3	chr7	42007188	42007526
GLI3	chr7	42003921	42006244
IFT122	chr3	129159167	129159219
IFT122	chr3	129168708	129168785
IFT122	chr3	129170751	129170846
IFT122	chr3	129177436	129177525
IFT122	chr3	129179691	129179854
IFT122	chr3	129180065	129180152
IFT122	chr3	129182397	129182474
IFT122	chr3	129183472	129183629
IFT122	chr3	129185727	129185914
IFT122	chr3	129188179	129188265
IFT122	chr3	129195152	129195354
IFT122	chr3	129195500	129195649
IFT122	chr3	129196853	129197066
IFT122	chr3	129198622	129198770
IFT122	chr3	129200367	129200542
IFT122	chr3	129202322	129202530
IFT122	chr3	129207094	129207245
IFT122	chr3	129210978	129211042
IFT122	chr3	129214283	129214455
IFT122	chr3	129218739	129218916
IFT122	chr3	129221548	129221730
IFT122	chr3	129223156	129223269
IFT122	chr3	129225246	129225397
IFT122	chr3	129226505	129226610
IFT122	chr3	129231149	129231260
IFT122	chr3	129233226	129233402
IFT122	chr3	129234325	129234447
IFT122	chr3	129236306	129236442
IFT122	chr3	129237944	129238034
IFT122	chr3	129238405	129238580
IFT122	chr3	129239013	129239113
IFT140	chr16	1657115	1657272
IFT140	chr16	1652365	1652597
IFT140	chr16	1642462	1642594
IFT140	chr16	1642171	1642324
IFT140	chr16	1639600	1639786
IFT140	chr16	1637928	1638030
IFT140	chr16	1637193	1637310
IFT140	chr16	1636125	1636281
IFT140	chr16	1634212	1634426
IFT140	chr16	1633309	1633392
IFT140	chr16	1630754	1630856
IFT140	chr16	1621402	1621540
IFT140	chr16	1618212	1618340
IFT140	chr16	1616156	1616297
IFT140	chr16	1613992	1614168
IFT140	chr16	1611980	1612122
IFT140	chr16	1607930	1608140
IFT140	chr16	1576614	1576802
IFT140	chr16	1575882	1576083
IFT140	chr16	1575226	1575332
IFT140	chr16	1574779	1574922
IFT140	chr16	1574547	1574701
IFT140	chr16	1573823	1573962
IFT140	chr16	1573513	1573706
IFT140	chr16	1570597	1570814
IFT140	chr16	1570126	1570349
IFT140	chr16	1569876	1570053
IFT140	chr16	1568211	1568363
IFT140	chr16	1560938	1561156
IFT43	chr14	76452123	76452188
IFT43	chr14	76455222	76455325
IFT43	chr14	76488664	76488742
IFT43	chr14	76542934	76543039
IFT43	chr14	76548632	76548715
IFT43	chr14	76548954	76549040
IFT43	chr14	76549564	76549637
IFT43	chr14	76549795	76549925
IFT52	chr20	42223332	42223462
IFT52	chr20	42225069	42225167
IFT52	chr20	42232394	42232534
IFT52	chr20	42232817	42232903
IFT52	chr20	42233636	42233718
IFT52	chr20	42242484	42242621
IFT52	chr20	42247574	42247671
IFT52	chr20	42249491	42249570
IFT52	chr20	42252525	42252690
IFT52	chr20	42264560	42264658
IFT52	chr20	42265779	42265898
IFT52	chr20	42271113	42271269
IFT52	chr20	42275570	42275628
IHH	chr2	219924869	219925194
IHH	chr2	219922149	219922421
IHH	chr2	219919922	219920592
IL11RA	chr9	34655209	34655319
IL11RA	chr9	34655596	34655667
IL11RA	chr9	34656730	34656910
IL11RA	chr9	34657026	34657151
IL11RA	chr9	34657294	34657337
IL11RA	chr9	34657412	34657589
IL11RA	chr9	34658511	34658685
IL11RA	chr9	34659750	34659902
IL11RA	chr9	34660265	34660395
IL11RA	chr9	34660495	34660602
IL11RA	chr9	34660845	34660938
IL11RA	chr9	34661473	34661500
MASP1	chr3	187009410	187009425
MASP1	chr3	187003607	187003849
MASP1	chr3	186980325	186980513
MASP1	chr3	186978523	186978665
MASP1	chr3	186974446	186974653
MASP1	chr3	186970950	186971108
MASP1	chr3	186969416	186969545
MASP1	chr3	186968033	186968122
MASP1	chr3	186961266	186961414
MASP1	chr3	186959263	186959348
MASP1	chr3	186953465	186954360
MEGF8	chr19	42830389	42830587
MEGF8	chr19	42837751	42837925
MEGF8	chr19	42838153	42838370
MEGF8	chr19	42839181	42839372
MEGF8	chr19	42839443	42839542
MEGF8	chr19	42840077	42840503
MEGF8	chr19	42840953	42841109
MEGF8	chr19	42841230	42841363
MEGF8	chr19	42847623	42847788
MEGF8	chr19	42848100	42848230
MEGF8	chr19	42848587	42848742
MEGF8	chr19	42848816	42848990
MEGF8	chr19	42853645	42853856
MEGF8	chr19	42854294	42854541
MEGF8	chr19	42855362	42855491
MEGF8	chr19	42855575	42855717
MEGF8	chr19	42855794	42855918
MEGF8	chr19	42856354	42856613
MEGF8	chr19	42857074	42857284
MEGF8	chr19	42857611	42857832
MEGF8	chr19	42857921	42858181
MEGF8	chr19	42858734	42858877
MEGF8	chr19	42859904	42860162
MEGF8	chr19	42860229	42860350
MEGF8	chr19	42860481	42860610
MEGF8	chr19	42860920	42861138
MEGF8	chr19	42861550	42861741
MEGF8	chr19	42862290	42862464
MEGF8	chr19	42862933	42863111
MEGF8	chr19	42863244	42863399
MEGF8	chr19	42864921	42865163
MEGF8	chr19	42866236	42866370
MEGF8	chr19	42866530	42866754
MEGF8	chr19	42867194	42867419
MEGF8	chr19	42872601	42872819
MEGF8	chr19	42872989	42873159
MEGF8	chr19	42873677	42873880
MEGF8	chr19	42874335	42874516
MEGF8	chr19	42874847	42874988
MEGF8	chr19	42875496	42875639
MEGF8	chr19	42879653	42880932
MITF	chr3	69985867	69985911
MITF	chr3	69986967	69987205
MITF	chr3	69988243	69988337
MITF	chr3	69990381	69990487
MITF	chr3	69998196	69998324
MITF	chr3	70000957	70001042
MITF	chr3	70005600	70005686
MITF	chr3	70008418	70008576
MITF	chr3	70013992	70014404
MSX2	chr5	174151656	174152046
MSX2	chr5	174156156	174156591
NOG	chr17	54671578	54672288
P4HB	chr17	79818197	79818352
P4HB	chr17	79817051	79817268
P4HB	chr17	79813323	79813467
P4HB	chr17	79813012	79813160
P4HB	chr17	79805113	79805228
P4HB	chr17	79804817	79804953
P4HB	chr17	79804299	79804510
P4HB	chr17	79803741	79803872
P4HB	chr17	79803431	79803623
P4HB	chr17	79803014	79803111
P4HB	chr17	79801881	79801973
PAX3	chr2	223163244	223163339
PAX3	chr2	223161691	223161937
PAX3	chr2	223160241	223160381
PAX3	chr2	223158880	223159025
PAX3	chr2	223096791	223097007
PAX3	chr2	223085935	223086111
PAX3	chr2	223084853	223085078
PAX3	chr2	223066636	223066914
POLR1C	chr6	43484841	43484921
POLR1C	chr6	43485038	43485120
POLR1C	chr6	43487065	43487183
POLR1C	chr6	43487438	43487581
POLR1C	chr6	43487798	43487928
POLR1C	chr6	43488007	43488170
POLR1C	chr6	43488357	43488517
POLR1C	chr6	43488664	43488791
POLR1C	chr6	43488914	43489043
POLR1D	chr13	28196114	28196151
POLR1D	chr13	28197006	28197392
POR	chr7	75583304	75583503
POR	chr7	75601725	75601784
POR	chr7	75608763	75608902
POR	chr7	75609651	75609811
POR	chr7	75610360	75610495
POR	chr7	75610829	75610929
POR	chr7	75611536	75611645
POR	chr7	75612832	75612959
POR	chr7	75613050	75613179
POR	chr7	75614089	75614281
POR	chr7	75614370	75614530
POR	chr7	75614891	75615172
POR	chr7	75615235	75615391
POR	chr7	75615471	75615564
POR	chr7	75615649	75615804
RAB23	chr6	57075018	57075183
RAB23	chr6	57072420	57072516
RAB23	chr6	57061242	57061409
RAB23	chr6	57059562	57059655
RAB23	chr6	57058634	57058737
RAB23	chr6	57055252	57055403
RECQL4	chr8	145743079	145743173
RECQL4	chr8	145742980	145743024
RECQL4	chr8	145742792	145742897
RECQL4	chr8	145742428	145742579
RECQL4	chr8	145741366	145742153
RECQL4	chr8	145741142	145741279
RECQL4	chr8	145740704	145740846
RECQL4	chr8	145740528	145740631
RECQL4	chr8	145740314	145740461
RECQL4	chr8	145739820	145739914
RECQL4	chr8	145739567	145739751
RECQL4	chr8	145739306	145739496
RECQL4	chr8	145738949	145739101
RECQL4	chr8	145738763	145738869
RECQL4	chr8	145738595	145738772
RECQL4	chr8	145738224	145738526
RECQL4	chr8	145738019	145738159
RECQL4	chr8	145737769	145737949
RECQL4	chr8	145737521	145737712
RECQL4	chr8	145737288	145737455
RECQL4	chr8	145737058	145737177
RECQL4	chr8	145736807	145736943
RSPRY1	chr16	57238564	57238925
RSPRY1	chr16	57241964	57242027
RSPRY1	chr16	57242981	57243104
RSPRY1	chr16	57246878	57247015
RSPRY1	chr16	57247794	57247863
RSPRY1	chr16	57250013	57250090
RSPRY1	chr16	57250810	57250952
RSPRY1	chr16	57254638	57254764
RSPRY1	chr16	57255178	57255332
RSPRY1	chr16	57261248	57261370
RSPRY1	chr16	57264617	57264730
RSPRY1	chr16	57265073	57265236
RSPRY1	chr16	57269030	57269145
RSPRY1	chr16	57272785	57272892
RUNX2	chr6	45296457	45296526
RUNX2	chr6	45390324	45390699
RUNX2	chr6	45399594	45399761
RUNX2	chr6	45405678	45405793
RUNX2	chr6	45459672	45459856
RUNX2	chr6	45479977	45480149
RUNX2	chr6	45512948	45513024
RUNX2	chr6	45514558	45515047
SF3B4	chr1	149899612	149899656
SF3B4	chr1	149899052	149899191
SF3B4	chr1	149898262	149898815
SF3B4	chr1	149897722	149897939
SF3B4	chr1	149895727	149895911
SF3B4	chr1	149895427	149895626
SIX2	chr2	45235684	45236254
SIX2	chr2	45233302	45233629
SKI	chr1	2160199	2161179
SKI	chr1	2234411	2234547
SKI	chr1	2234718	2234844
SKI	chr1	2235273	2235546
SKI	chr1	2235726	2236029
SKI	chr1	2237453	2237694
SKI	chr1	2238010	2238209
SMAD6	chr15	66995590	66996418
SMAD6	chr15	67004000	67004067
SMAD6	chr15	67008753	67008841
SMAD6	chr15	67073329	67073878
SMURF1	chr7	98741343	98741408
SMURF1	chr7	98659416	98659465
SMURF1	chr7	98658216	98658335
SMURF1	chr7	98655035	98655179
SMURF1	chr7	98654822	98654898
SMURF1	chr7	98652407	98652493
SMURF1	chr7	98649822	98650074
SMURF1	chr7	98648974	98649069
SMURF1	chr7	98647180	98647337
SMURF1	chr7	98645301	98645510
SMURF1	chr7	98643315	98643429
SMURF1	chr7	98639735	98639860
SMURF1	chr7	98637995	98638184
SMURF1	chr7	98636005	98636153
SMURF1	chr7	98634684	98634815
SMURF1	chr7	98633132	98633344
SMURF1	chr7	98630654	98630740
SMURF1	chr7	98628200	98628311
SOX10	chr22	38379358	38379796
SOX10	chr22	38373868	38374147
SOX10	chr22	38369495	38370210
SPRY1	chr4	124322740	124323711
SPRY4	chr5	141699303	141699335
SPRY4	chr5	141693767	141694725
TCF12	chr15	57212105	57212191
TCF12	chr15	57213218	57213301
TCF12	chr15	57355942	57356026
TCF12	chr15	57383981	57384094
TCF12	chr15	57458594	57458669
TCF12	chr15	57484350	57484496
TCF12	chr15	57489965	57490028
TCF12	chr15	57523344	57523460
TCF12	chr15	57524483	57524633
TCF12	chr15	57524904	57525059
TCF12	chr15	57526235	57526310
TCF12	chr15	57535664	57535753
TCF12	chr15	57543542	57543626
TCF12	chr15	57544613	57544695
TCF12	chr15	57545454	57545671
TCF12	chr15	57554286	57554411
TCF12	chr15	57555304	57555477
TCF12	chr15	57565222	57565465
TCF12	chr15	57574637	57574790
TCOF1	chr5	149737303	149737422
TCOF1	chr5	149740713	149740779
TCOF1	chr5	149743670	149743820
TCOF1	chr5	149747401	149747485
TCOF1	chr5	149748273	149748470
TCOF1	chr5	149749086	149749170
TCOF1	chr5	149751563	149751804
TCOF1	chr5	149753731	149753954
TCOF1	chr5	149754174	149754379
TCOF1	chr5	149754511	149754731
TCOF1	chr5	149754896	149755122
TCOF1	chr5	149755278	149755477
TCOF1	chr5	149755639	149755898
TCOF1	chr5	149755980	149756188
TCOF1	chr5	149758462	149758610
TCOF1	chr5	149758786	149758976
TCOF1	chr5	149759089	149759300
TCOF1	chr5	149767459	149767656
TCOF1	chr5	149769444	149769591
TCOF1	chr5	149771101	149771225
TCOF1	chr5	149771514	149771744
TCOF1	chr5	149772265	149772358
TCOF1	chr5	149772929	149773120
TCOF1	chr5	149775839	149776410
TCOF1	chr5	149777911	149778019
TCOF1	chr5	149778579	149778616
TGFBR1	chr9	101867481	101867589
TGFBR1	chr9	101891131	101891387
TGFBR1	chr9	101894785	101895026
TGFBR1	chr9	101900135	101900376
TGFBR1	chr9	101904812	101904990
TGFBR1	chr9	101907008	101907175
TGFBR1	chr9	101908761	101908896
TGFBR1	chr9	101909930	101910071
TGFBR1	chr9	101911456	101911592
TGFBR2	chr3	30648369	30648474
TGFBR2	chr3	30686233	30686412
TGFBR2	chr3	30691756	30691957
TGFBR2	chr3	30713124	30713934
TGFBR2	chr3	30715591	30715743
TGFBR2	chr3	30729870	30730008
TGFBR2	chr3	30732906	30733096
TWIST1	chr7	19156329	19156949
WDR19	chr4	39184171	39184188
WDR19	chr4	39187340	39187442
WDR19	chr4	39188153	39188229
WDR19	chr4	39191270	39191406
WDR19	chr4	39196158	39196284
WDR19	chr4	39201092	39201218
WDR19	chr4	39205256	39205347
WDR19	chr4	39206768	39206891
WDR19	chr4	39207177	39207361
WDR19	chr4	39216215	39216296
WDR19	chr4	39217455	39217638
WDR19	chr4	39217710	39217835
WDR19	chr4	39218748	39218865
WDR19	chr4	39219597	39219730
WDR19	chr4	39226498	39226658
WDR19	chr4	39229824	39229982
WDR19	chr4	39230100	39230315
WDR19	chr4	39233411	39233581
WDR19	chr4	39233776	39233897
WDR19	chr4	39236380	39236500
WDR19	chr4	39241891	39241959
WDR19	chr4	39245862	39246013
WDR19	chr4	39246084	39246177
WDR19	chr4	39246983	39247077
WDR19	chr4	39254760	39254917
WDR19	chr4	39255520	39255655
WDR19	chr4	39257462	39257585
WDR19	chr4	39259100	39259179
WDR19	chr4	39267677	39267765
WDR19	chr4	39269609	39269716
WDR19	chr4	39271590	39271725
WDR19	chr4	39274594	39274686
WDR19	chr4	39276422	39276583
WDR19	chr4	39278634	39278768
WDR19	chr4	39279745	39279832
WDR19	chr4	39280153	39280275
WDR35	chr2	20189747	20189781
WDR35	chr2	20188920	20189048
WDR35	chr2	20182218	20182300
WDR35	chr2	20180446	20180549
WDR35	chr2	20178506	20178645
WDR35	chr2	20175285	20175429
WDR35	chr2	20174223	20174399
WDR35	chr2	20173318	20173474
WDR35	chr2	20169235	20169371
WDR35	chr2	20166479	20166675
WDR35	chr2	20162050	20162093
WDR35	chr2	20160309	20160380
WDR35	chr2	20153589	20153744
WDR35	chr2	20151170	20151250
WDR35	chr2	20147919	20147983
WDR35	chr2	20146216	20146336
WDR35	chr2	20145541	20145762
WDR35	chr2	20141514	20141605
WDR35	chr2	20138020	20138167
WDR35	chr2	20137498	20137712
WDR35	chr2	20135974	20136131
WDR35	chr2	20135226	20135369
WDR35	chr2	20133156	20133277
WDR35	chr2	20132038	20132213
WDR35	chr2	20131024	20131175
WDR35	chr2	20130151	20130318
WDR35	chr2	20113792	20114043
WDR35	chr2	20113312	20113474
ZIC1	chr3	147127893	147128886
ZIC1	chr3	147130299	147130473
ZIC1	chr3	147131135	147131343
TTR	chr18	29171859	29171939
TTR	chr18	29172853	29172994
TTR	chr18	29175077	29175223
TTR	chr18	29178525	29178643
