# Supplementary material for: Targeted Next-Generation Sequencing in the Diagnosis of Facial Dysostoses
Source: Front Genet. 2020 Nov 11;11:580477. doi: 10.3389/fgene.2020.580477 (PMC7686794; doi:10.3389/fgene.2020.580477)
Supplement: Supplementary file 6 [file Table_5.xls]

## Sheet: Table 5 Fac_gene_means
feature	Sample 1.4	Sample 1.6	Sample 2	Sample 3	Sample 4	Sample 6	Sample 7	Mean
gene=ALDH1A1,tran=NM_000689	284.01	235.82	229.65	263.93	145.21	216.42	190.74	216.975
gene=ALPL,tran=NM_000478	435.64	319.56	350.44	387.11	202	270.54	295.89	312.345
gene=ALX1,tran=NM_006982	466.14	349.03	358.73	416.81	201.05	319.51	294.49	331.492
gene=ALX3,tran=NM_006492	359.7	294.42	306.68	340.6	163.17	234.85	219.49	263.052
gene=ALX4,tran=NM_021926	377.91	281.41	320.01	344.57	186.82	231.11	250.86	274.687
gene=BGLAP,tran=NM_199173	443.49	294.93	351.92	375.63	211.35	235.31	280.44	302.907
gene=BMP2,tran=NM_001200	531.1	380.21	409.87	480.23	247.19	326.69	363.95	376.502
gene=BMP4,tran=NM_001202	579.17	459.46	488.95	518.7	288.32	373	395.99	430.815
gene=BMP7,tran=NM_001719	379.89	297.55	324.57	347.58	193.94	246.14	265.32	284.568
gene=DHODH,tran=NM_001361	499.08	386.09	395.45	458	246.42	332.71	330.15	364.983
gene=DLX3,tran=NM_005220	420.58	294.51	343.21	399.51	202.73	234.58	299.95	299.26
gene=DLX5,tran=NM_005221	389.44	319.71	351.21	374.57	174.3	261.09	269.88	294.272
gene=DLX6,tran=NM_005222	353.64	280.15	297.03	303.6	171.79	240.93	232.44	262.663
gene=ECE1,tran=NM_001397	359.55	288.73	306.85	335.49	173.73	246.24	261.96	272.843
gene=EFNB1,tran=NM_004429	227.56	373.71	410.66	225.16	227.33	318.14	164.16	286.927
gene=EFTUD2,tran=NM_004247	497.73	405.52	422.12	451.65	242.4	333.03	349.81	375.102
gene=EHMT1,tran=NM_024757	415.75	327.19	342.2	388.3	203.96	280.98	287.01	309.515
gene=EVC,tran=NM_153717	368.37	281.48	311.26	322.88	172.82	235.74	239.37	268.173
gene=EVC2,tran=NM_147127	395.03	326.05	329.47	368.25	194.77	276.55	275.51	299.563
gene=FGFR1,tran=NM_023110	447.69	339.07	370.24	402.16	216.13	283.07	301.23	326.238
gene=FGFR2,tran=NM_000141	419.06	356.17	348.71	388.26	203.51	309.46	292.46	321.562
gene=FGFR3,tran=NM_000142	308.8	239.23	266.13	295.91	155.33	192.34	216.23	229.677
gene=GNAI3,tran=NM_006496	321.74	247.2	260	292.91	166.27	232.2	206.74	239.025
gene=GSC,tran=NM_173849	446.07	358.94	372.03	395.02	221.36	299.2	306.47	334.012
gene=HDAC8,tran=NM_018486	180.81	278.67	280.39	166.49	171.87	253.87	115.5	213.518
gene=LIFR,tran=NM_002310	316.95	255.43	248.88	297.45	156.18	235.04	218.28	238.46
gene=PAX1,tran=NM_006192	338.93	264.97	309.66	331.02	166.72	221.28	246.68	258.04
gene=PAX9,tran=NM_006194	390.47	289.02	350.01	341.03	187.63	227.69	243.76	281.43
gene=PDE4D,tran=NM_001104631	362.43	293.96	301.09	350.84	181.88	262.1	265.92	277.897
gene=PLCB4,tran=NM_000933	351.12	287.64	278.48	319.28	172.79	264.87	227.81	263.785
gene=POLR1C,tran=NM_203290	490.42	398.19	436.37	479.75	231.55	334.83	349.92	373.547
gene=POLR1D,tran=NM_015972	473.12	368.25	393.53	441.46	226.83	336.48	326.3	354.085
gene=PRKAR1A,tran=NM_002734	317.64	302	286.72	323.67	181.99	296.42	254.36	273.188
gene=SF3B4,tran=NM_005850	388.89	321.64	350.41	367.92	190.3	269.88	288.32	301.573
gene=SRCAP,tran=NM_006662	349.69	278.41	295.44	320.42	176.31	234.24	243.67	262.96
gene=TCOF1,tran=NM_001135243	467.26	369.66	402.36	426.11	226.18	322.88	324.93	352.212
gene=ZSWIM6,tran=NM_020928	380.3	303.84	312.67	355.17	189.33	266.48	267.12	286.623
