# Supplementary material for: Targeted Next-Generation Sequencing in the Diagnosis of Facial Dysostoses
Source: Front Genet. 2020 Nov 11;11:580477. doi: 10.3389/fgene.2020.580477 (PMC7686794; doi:10.3389/fgene.2020.580477)
Supplement: Supplementary file 7 [file Table_6.xls]

## Sheet: Table 5 Fac_exon_means
feature	Sample 1.4	Sample 1.6	Sample 2	Sample 3	Sample 4	Sample 6	Sample 7
gene=ALDH1A1,tran=NM_000689,exon=1	388.5	336.07	259.64	377.32	219	322.86	253.12
gene=ALDH1A1,tran=NM_000689,exon=2	219.77	210.85	222.44	192.68	111.04	170.49	135.96
gene=ALDH1A1,tran=NM_000689,exon=3	305.21	287.7	254.16	298.82	158.54	286.05	214.46
gene=ALDH1A1,tran=NM_000689,exon=4	215.53	190.97	164.76	183.7	113.96	208.87	132.91
gene=ALDH1A1,tran=NM_000689,exon=5	404.65	344.19	336.11	393.08	182.72	313.33	252.07
gene=ALDH1A1,tran=NM_000689,exon=6	342.28	260.86	265.29	346.43	179.19	243.3	206.15
gene=ALDH1A1,tran=NM_000689,exon=7	245.73	195.85	186.23	161.38	111.07	187.85	110.1
gene=ALDH1A1,tran=NM_000689,exon=8	190.27	123.13	140.34	195.26	80.86	174.7	139.79
gene=ALDH1A1,tran=NM_000689,exon=9	238.41	185.32	190.51	228.44	122.65	161.36	177.27
gene=ALDH1A1,tran=NM_000689,exon=10	425.85	359.69	347.29	374.62	240.17	277.87	310.99
gene=ALDH1A1,tran=NM_000689,exon=11	244.52	199.44	192.95	218.15	117.32	170.65	188.23
gene=ALDH1A1,tran=NM_000689,exon=12	238.2	168.95	224.73	272.08	133.87	151.78	174.96
gene=ALDH1A1,tran=NM_000689,exon=13	271.93	236.7	234.74	261.52	123.69	197.89	174.32
gene=ALPL,tran=NM_000478,exon=2	226.5	190.67	188.07	205.81	124.96	163.32	159.46
gene=ALPL,tran=NM_000478,exon=3	626.05	508.3	517.22	538.43	287.39	501.92	443.52
gene=ALPL,tran=NM_000478,exon=4	197.46	124.13	148.02	173.69	93.67	99.81	92.39
gene=ALPL,tran=NM_000478,exon=5	522.93	381.1	412.48	433.06	217.04	297.64	343.92
gene=ALPL,tran=NM_000478,exon=6	492.32	351.9	362.86	424.47	230.61	317.78	313.03
gene=ALPL,tran=NM_000478,exon=7	349.88	268.93	252.52	331.16	165.61	227.1	258.21
gene=ALPL,tran=NM_000478,exon=8	539.39	363.18	402.59	391.79	244.29	347.04	353.5
gene=ALPL,tran=NM_000478,exon=9	353.87	279.85	276.62	333.05	163.15	184.67	233.63
gene=ALPL,tran=NM_000478,exon=10	472.49	340.33	415.18	453.73	210.68	280.28	340.31
gene=ALPL,tran=NM_000478,exon=11	369.7	272.95	318.28	378.57	169.08	267.03	293.72
gene=ALPL,tran=NM_000478,exon=12	477.38	333.67	402.79	418.11	239.55	259.18	316.63
gene=ALX1,tran=NM_006982,exon=1	326.98	164.05	264	280.26	158.74	133.19	193.24
gene=ALX1,tran=NM_006982,exon=2	666.66	556.9	495.09	600.39	264.45	504.02	443.66
gene=ALX1,tran=NM_006982,exon=3	354.85	312.14	249.47	322.53	173.22	317.7	226.36
gene=ALX1,tran=NM_006982,exon=4	421.69	299.14	342.68	379.47	182.69	278.09	253.64
gene=ALX3,tran=NM_006492,exon=1	57.79	40.11	44.12	67.89	28.85	33.83	44.79
gene=ALX3,tran=NM_006492,exon=2	357.14	301.06	284.46	343.4	157.49	229.81	187.16
gene=ALX3,tran=NM_006492,exon=3	500.4	416.83	410.55	484.59	258.79	341.27	366.8
gene=ALX3,tran=NM_006492,exon=4	571.98	462.55	519.75	519.77	247.91	374.05	345.21
gene=ALX4,tran=NM_021926,exon=1	373.24	260.63	317.19	342.04	174.08	196.36	247.62
gene=ALX4,tran=NM_021926,exon=2	327.09	291.7	312.9	298.55	188.15	284.42	222.41
gene=ALX4,tran=NM_021926,exon=3	495.17	367.6	363.4	447.03	219.98	268.19	309.88
gene=ALX4,tran=NM_021926,exon=4	384.45	265.6	312.94	349.65	189.85	214.31	258.12
gene=BGLAP,tran=NM_199173,exon=1	387.53	248.77	273.67	343.28	171.43	193.52	248.08
gene=BGLAP,tran=NM_199173,exon=2	875.27	691.33	778.86	785.82	440.12	561.71	577.65
gene=BGLAP,tran=NM_199173,exon=3	363.19	209.25	265.73	310.5	172.57	147.14	244.62
gene=BGLAP,tran=NM_199173,exon=4	368.23	229.89	293.66	286.61	174.84	193.84	214.21
gene=BMP2,tran=NM_001200,exon=2	529.17	398.55	427.99	491.45	237.77	293.63	392.25
gene=BMP2,tran=NM_001200,exon=3	531.91	372.55	402.3	475.54	251.12	340.49	352.13
gene=BMP4,tran=NM_001202,exon=3	646.67	558.79	565.86	600.79	329.62	476.25	457.06
gene=BMP4,tran=NM_001202,exon=4	549.61	415.97	455.28	482.75	270.24	327.79	369.25
gene=BMP7,tran=NM_001719,exon=1	387.52	292.67	316.6	353.93	176.38	228.04	260.71
gene=BMP7,tran=NM_001719,exon=2	399.34	280.01	339.79	340.65	232.59	236.33	274.99
gene=BMP7,tran=NM_001719,exon=3	333.3	214.24	284.46	279.74	183.87	171.67	227.19
gene=BMP7,tran=NM_001719,exon=4	309.36	301.42	301.52	292.63	154.16	257.45	242.36
gene=BMP7,tran=NM_001719,exon=5	253.37	203.48	212.79	283.78	156.59	150.43	176.38
gene=BMP7,tran=NM_001719,exon=6	457.37	296.29	373.53	340.19	227.5	301.15	298.78
gene=BMP7,tran=NM_001719,exon=7	482.33	461.71	419.58	517.42	248.14	375.93	355.6
gene=DHODH,tran=NM_001361,exon=1	174.59	111.69	98.69	161.88	82.62	127	105.84
gene=DHODH,tran=NM_001361,exon=2	510.37	413.82	437.45	513.96	285.1	315.54	364.15
gene=DHODH,tran=NM_001361,exon=3	519.51	299.33	410.39	420.16	245.12	304.16	314.04
gene=DHODH,tran=NM_001361,exon=4	443.8	349.94	357.27	381.38	219.22	293.08	260.61
gene=DHODH,tran=NM_001361,exon=5	502.45	307.88	351.15	443.58	204.73	238.52	322.52
gene=DHODH,tran=NM_001361,exon=6	422.4	399.49	377.73	416.61	232.1	309.65	289.35
gene=DHODH,tran=NM_001361,exon=7	640.84	539.73	484.76	625.09	320.65	524.64	448.83
gene=DHODH,tran=NM_001361,exon=8	475.52	456.15	386.38	433.06	241.1	387.25	313.68
gene=DHODH,tran=NM_001361,exon=9	473.18	399.88	370.85	410.28	218.35	345.94	320.22
gene=DLX3,tran=NM_005220,exon=1	480.21	364.11	396.43	496.63	241.01	291.38	374.2
gene=DLX3,tran=NM_005220,exon=2	378.96	213	317.18	346.1	172.18	179.62	297.12
gene=DLX3,tran=NM_005220,exon=3	388.23	275.18	308.12	338.78	184.11	212.35	232.26
gene=DLX5,tran=NM_005221,exon=1	378.53	338.57	354.26	378.57	182.43	268.42	292.24
gene=DLX5,tran=NM_005221,exon=2	463.64	331.37	377.77	413.61	184.66	290.74	271.41
gene=DLX5,tran=NM_005221,exon=3	358.7	292.85	332.76	347.96	159.67	236.28	245.08
gene=DLX6,tran=NM_005222,exon=1	407.01	298.06	321.77	343.84	196.49	246.41	265.89
gene=DLX6,tran=NM_005222,exon=2	301.07	266.59	275.03	260.62	160.26	253.22	192.55
gene=DLX6,tran=NM_005222,exon=3	303.72	260.22	272.06	268.56	138.7	222.04	206.57
gene=ECE1,tran=NM_001397,exon=1	8.08	4	2	9	2	6	4
gene=ECE1,tran=NM_001397,exon=2	252.25	210.69	211.45	229.13	97.07	120.21	153.34
gene=ECE1,tran=NM_001397,exon=3	220.1	171.03	172.88	150.19	114.96	100.64	115.47
gene=ECE1,tran=NM_001397,exon=4	417.6	382.15	348.04	355.53	191.39	336.7	306.39
gene=ECE1,tran=NM_001397,exon=5	413.48	278.55	315.85	420.43	180.17	262.58	281.11
gene=ECE1,tran=NM_001397,exon=6	254.29	237.75	260.58	277.83	113.24	222.42	198.85
gene=ECE1,tran=NM_001397,exon=7	339.95	286.72	294.04	372.5	186.46	234.62	234.86
gene=ECE1,tran=NM_001397,exon=8	321	269.3	294.78	322.29	164.54	187.52	260.18
gene=ECE1,tran=NM_001397,exon=9	459.69	371.8	426.99	414.6	190.17	301.69	369.14
gene=ECE1,tran=NM_001397,exon=10	248.89	172.4	230.5	256.07	116.96	159.3	175.09
gene=ECE1,tran=NM_001397,exon=11	187.35	118.77	181.99	195.79	89.45	103.26	128.06
gene=ECE1,tran=NM_001397,exon=12	331.74	197.25	246.77	277.28	166.72	175.04	229.35
gene=ECE1,tran=NM_001397,exon=13	520.68	459.52	497.95	537.27	269.22	419.25	408.68
gene=ECE1,tran=NM_001397,exon=14	426.17	310.12	328.04	376.56	208.64	245.79	281.31
gene=ECE1,tran=NM_001397,exon=15	507.28	414.02	494.39	463.69	263.68	374.16	378.88
gene=ECE1,tran=NM_001397,exon=16	336.6	213.01	282.6	320.72	144.26	158.12	242.74
gene=ECE1,tran=NM_001397,exon=17	424.16	347.58	348.92	376.09	220.88	351.98	346.03
gene=ECE1,tran=NM_001397,exon=18	281.62	205.17	266.46	315.62	143.1	202.96	212.81
gene=ECE1,tran=NM_001397,exon=19	564.75	491.35	397.94	494.26	284.33	406.65	385.28
gene=EFNB1,tran=NM_004429,exon=1	156.35	184.5	240.65	152.04	127.96	153.6	88.59
gene=EFNB1,tran=NM_004429,exon=2	277.56	495.83	503.21	273.45	253.82	397.38	203.05
gene=EFNB1,tran=NM_004429,exon=3	158.5	219.99	255.34	178.58	142.92	226.78	100.29
gene=EFNB1,tran=NM_004429,exon=4	264.12	433.78	471.88	255.66	274.58	411.37	182.12
gene=EFNB1,tran=NM_004429,exon=5	221.71	370.42	421.23	217.63	246.96	309.88	172.17
gene=EFTUD2,tran=NM_004247,exon=2	406.83	298.44	325.95	337.19	208.89	238.13	241.59
gene=EFTUD2,tran=NM_004247,exon=3	472.95	397.52	405.28	404.07	235.7	342.47	333.41
gene=EFTUD2,tran=NM_004247,exon=4	473.96	454.87	398.03	489.07	233.52	362.34	355.54
gene=EFTUD2,tran=NM_004247,exon=5	322.3	253.43	249.12	283.31	165.05	218.43	185.41
gene=EFTUD2,tran=NM_004247,exon=6	397.55	325.16	354.57	328.22	181.78	251.49	276.86
gene=EFTUD2,tran=NM_004247,exon=7	309	229.67	291.43	247.65	164.98	177.04	188.04
gene=EFTUD2,tran=NM_004247,exon=8	490.92	310.19	364.19	411.36	228.11	252.3	330.57
gene=EFTUD2,tran=NM_004247,exon=9	398.9	346.31	373.92	406.43	217.2	302.18	300.11
gene=EFTUD2,tran=NM_004247,exon=10	646.01	507.28	501.14	636.09	334.62	393.22	476.29
gene=EFTUD2,tran=NM_004247,exon=11	612.2	472.11	501.9	611.87	271.87	398.59	462.23
gene=EFTUD2,tran=NM_004247,exon=12	454.12	380.32	359.88	358.7	217.03	301.12	287.5
gene=EFTUD2,tran=NM_004247,exon=13	497.84	361.92	383.24	436.08	247.69	310.79	364.36
gene=EFTUD2,tran=NM_004247,exon=14	422.05	313.39	351.9	341.18	211.6	238.23	271.98
gene=EFTUD2,tran=NM_004247,exon=15	574.72	461.76	472.7	492.12	241.44	349.96	382.62
gene=EFTUD2,tran=NM_004247,exon=16	640.25	554.67	538.89	546.09	309.89	446.96	456.07
gene=EFTUD2,tran=NM_004247,exon=17	462.73	425.69	426.01	437.49	227.87	366.61	386.92
gene=EFTUD2,tran=NM_004247,exon=18	433.87	307.43	354.77	379.13	194.63	266.43	262.68
gene=EFTUD2,tran=NM_004247,exon=19	445.66	440.02	408.97	453.97	245.89	389.29	343.65
gene=EFTUD2,tran=NM_004247,exon=20	156.57	144.57	153.66	145.24	88.29	109.84	117
gene=EFTUD2,tran=NM_004247,exon=21	527.66	384.63	393.59	429.75	221.96	312.62	348.07
gene=EFTUD2,tran=NM_004247,exon=22	566.99	461.28	538.71	530.07	287.27	386.81	403.22
gene=EFTUD2,tran=NM_004247,exon=23	426.59	367.69	384.43	437.68	253.84	285.38	327.13
gene=EFTUD2,tran=NM_004247,exon=24	740.93	552.6	608.08	673.06	336.46	458.95	498.71
gene=EFTUD2,tran=NM_004247,exon=25	306.1	251.65	264.09	318.76	142.95	189.07	207.18
gene=EFTUD2,tran=NM_004247,exon=26	592.77	485.65	494.13	513.94	247.51	403.53	419.97
gene=EFTUD2,tran=NM_004247,exon=27	551.86	459.03	543.33	491.68	266.08	365.07	370.6
gene=EFTUD2,tran=NM_004247,exon=28	534.06	544.33	504.93	538.36	323.27	496.48	416.21
gene=EHMT1,tran=NM_024757,exon=1	0	0	0	0	0	0	0
gene=EHMT1,tran=NM_024757,exon=2	504.38	454.01	519.47	494.88	256.77	329.31	381.91
gene=EHMT1,tran=NM_024757,exon=3	414.14	314.17	356.02	402.66	212.2	267.19	295.05
gene=EHMT1,tran=NM_024757,exon=4	320.15	271.3	254.75	273.61	151.86	187.99	212.52
gene=EHMT1,tran=NM_024757,exon=5	159.97	173.38	159.15	200.74	120.61	185.99	124.52
gene=EHMT1,tran=NM_024757,exon=6	303.98	193.16	228.83	258.26	126.18	141.98	234.22
gene=EHMT1,tran=NM_024757,exon=7	439.77	371.84	374.47	388.92	168.9	279.23	257.34
gene=EHMT1,tran=NM_024757,exon=8	666.08	546.63	526.39	627.47	318.87	515.95	471.82
gene=EHMT1,tran=NM_024757,exon=9	813.2	605.13	609.71	754.01	352.38	498.2	535.51
gene=EHMT1,tran=NM_024757,exon=10	512.4	419.24	458.89	440.05	234.46	375.21	366.12
gene=EHMT1,tran=NM_024757,exon=11	340.45	218.58	254.68	286.81	149.01	171.29	215.17
gene=EHMT1,tran=NM_024757,exon=12	286.64	208.34	226.94	261.93	133.84	195.25	153.39
gene=EHMT1,tran=NM_024757,exon=13	344.08	311.35	293.36	359.48	172.57	271.92	289.78
gene=EHMT1,tran=NM_024757,exon=14	404.55	415.45	410.35	390.01	236.75	323.95	335.96
gene=EHMT1,tran=NM_024757,exon=15	410.22	360.5	305.96	392.19	199.66	277.5	251.25
gene=EHMT1,tran=NM_024757,exon=16	444.37	317.77	377.02	442.95	267.85	306.65	317.26
gene=EHMT1,tran=NM_024757,exon=17	368.78	311.08	309.65	348.22	197.69	257.12	260.27
gene=EHMT1,tran=NM_024757,exon=18	452.67	312.81	375.31	456.43	220.75	255.42	323.49
gene=EHMT1,tran=NM_024757,exon=19	736.35	605.3	603.62	657.74	374.8	650.84	535.67
gene=EHMT1,tran=NM_024757,exon=20	418.87	247.03	298.37	380.48	241.58	266.26	265.58
gene=EHMT1,tran=NM_024757,exon=21	590.59	477.28	484.57	520.53	286.27	456.47	455.53
gene=EHMT1,tran=NM_024757,exon=22	100.58	89.12	82.91	131.49	53.93	50.59	93.07
gene=EHMT1,tran=NM_024757,exon=23	397.33	343.09	292.33	380.56	197.2	238.95	274.87
gene=EHMT1,tran=NM_024757,exon=24	268.59	171.27	210.85	260.62	138.88	184.47	194.65
gene=EHMT1,tran=NM_024757,exon=25	224.18	172.79	189.64	212.36	108.76	166.62	132.25
gene=EHMT1,tran=NM_024757,exon=26	540.64	508.47	460.29	479.34	224.96	362.32	307.69
gene=EHMT1,tran=NM_024757,exon=27	397.95	247.45	320.3	362.47	180.13	177.81	240.9
gene=EVC,tran=NM_153717,exon=1	0	0.96	0.67	0	2.35	0	0.96
gene=EVC,tran=NM_153717,exon=2	589.1	499.3	464.61	521.5	288.93	500.98	409.65
gene=EVC,tran=NM_153717,exon=3	374.55	329.81	275.36	297.13	155.86	281.57	226.3
gene=EVC,tran=NM_153717,exon=4	370.27	303.59	322.06	379.21	139.65	220.65	285.11
gene=EVC,tran=NM_153717,exon=5	266.42	177.39	237.25	231.06	145.86	175.75	161.62
gene=EVC,tran=NM_153717,exon=6	209.59	220.83	218.78	206.66	100.25	185.05	142.93
gene=EVC,tran=NM_153717,exon=7	394.47	326.42	344.38	409.36	205.2	289.22	286.09
gene=EVC,tran=NM_153717,exon=8	342.82	326.27	294.79	357.67	182.83	287.22	265.82
gene=EVC,tran=NM_153717,exon=9	377.09	261.48	348.64	331.93	176.17	203.26	257.45
gene=EVC,tran=NM_153717,exon=10	162.3	148.75	140.35	151.91	83.96	130.3	126.86
gene=EVC,tran=NM_153717,exon=11	547.57	343.72	424.3	473.66	248.94	318.99	322.86
gene=EVC,tran=NM_153717,exon=12	485.54	332.2	401.25	441.4	236.13	276.53	341.52
gene=EVC,tran=NM_153717,exon=13	276.6	194.77	257.29	280.88	139.12	155.27	188.86
gene=EVC,tran=NM_153717,exon=14	561.13	439.11	458.92	432.14	232.96	342.82	351.89
gene=EVC,tran=NM_153717,exon=15	291.13	215.21	293.12	226.36	137.65	156.04	157.35
gene=EVC,tran=NM_153717,exon=16	455.36	357.72	394.43	386.79	209.36	317.43	249.59
gene=EVC,tran=NM_153717,exon=17	466.26	279.25	276.24	361.87	158.67	228.06	226.7
gene=EVC,tran=NM_153717,exon=18	362.31	197.79	283.39	205.76	186.8	197.61	209.05
gene=EVC,tran=NM_153717,exon=19	360.68	307.27	288.15	292.67	174.29	219.18	190.38
gene=EVC,tran=NM_153717,exon=20	329.48	260.81	324.64	279.98	166.98	192.91	207.92
gene=EVC,tran=NM_153717,exon=21	534.6	406.77	441.6	512.67	314.27	353.84	360.57
gene=EVC2,tran=NM_147127,exon=1	197.79	180.29	180.08	194.63	104.77	146.84	137.79
gene=EVC2,tran=NM_147127,exon=2	328.65	304.54	276.26	329.72	181.83	318.68	201.97
gene=EVC2,tran=NM_147127,exon=3	549.58	437.88	413.46	553.82	290.08	341.76	387.99
gene=EVC2,tran=NM_147127,exon=4	178.44	218.34	156.04	194.14	87.53	146.11	132.18
gene=EVC2,tran=NM_147127,exon=5	458.08	326.06	325.77	338.25	207.12	336.8	292.79
gene=EVC2,tran=NM_147127,exon=6	370.23	246.31	269.33	315.06	169.09	187.84	221.68
gene=EVC2,tran=NM_147127,exon=7	407.83	292.34	315.39	347.55	204.98	259.72	259.28
gene=EVC2,tran=NM_147127,exon=8	355.57	316.31	339.67	321.63	224.79	270.27	235.87
gene=EVC2,tran=NM_147127,exon=9	508.39	427.25	379.18	420.11	245.99	362.26	344.73
gene=EVC2,tran=NM_147127,exon=10	448.32	315.1	348.7	350.72	212.5	273.45	303.31
gene=EVC2,tran=NM_147127,exon=11	467.66	430.76	411	463.12	235.16	387.74	330.72
gene=EVC2,tran=NM_147127,exon=12	431.54	321.67	281.95	373.02	184.81	292.54	293.78
gene=EVC2,tran=NM_147127,exon=13	289.51	230.53	232.64	276.88	143.78	225.81	240.61
gene=EVC2,tran=NM_147127,exon=14	409.05	310.89	336.45	425.94	184.06	229.36	274.11
gene=EVC2,tran=NM_147127,exon=15	445.09	373.04	381.52	390.79	196.22	319.58	306.87
gene=EVC2,tran=NM_147127,exon=16	414.47	372.3	362.64	384.33	207.91	314.18	314.21
gene=EVC2,tran=NM_147127,exon=17	476.65	452.18	437.8	489.83	254.88	371.45	367.93
gene=EVC2,tran=NM_147127,exon=18	619.28	531.08	586.2	584.21	310.32	437.11	465.04
gene=EVC2,tran=NM_147127,exon=19	377.72	288.36	281.23	343.96	193.1	215.36	235.15
gene=EVC2,tran=NM_147127,exon=20	65.12	47.22	67.88	76.24	39.6	51.14	45.43
gene=EVC2,tran=NM_147127,exon=21	273.92	257.46	267.14	267.16	121.06	185.07	156.51
gene=EVC2,tran=NM_147127,exon=22	353.5	329.85	328.42	357.29	192.78	296.59	264.35
gene=FGFR1,tran=NM_023110,exon=2	362.76	286.43	316.83	349.46	212.59	244.35	190.98
gene=FGFR1,tran=NM_023110,exon=3	489.56	383.28	465.66	444.64	239.85	337.88	370.15
gene=FGFR1,tran=NM_023110,exon=4	256.72	180.82	212.62	192.26	112.24	165.37	177.03
gene=FGFR1,tran=NM_023110,exon=5	657.96	493.69	462.62	604.18	303.4	456.63	442.36
gene=FGFR1,tran=NM_023110,exon=6	545.25	369.78	416.35	474.29	281.55	257.34	358.34
gene=FGFR1,tran=NM_023110,exon=7	569.1	326.51	347.56	462.05	237.18	286.13	323.53
gene=FGFR1,tran=NM_023110,exon=8	522.97	423.46	468.18	432.73	257.72	322.85	407.56
gene=FGFR1,tran=NM_023110,exon=9	473.39	417.38	377.62	425.6	227.05	348.51	338.86
gene=FGFR1,tran=NM_023110,exon=10	426.31	378.69	369.28	421.27	239.16	303.47	342.75
gene=FGFR1,tran=NM_023110,exon=11	471.95	380.01	408.93	438.18	256.08	321.3	267.27
gene=FGFR1,tran=NM_023110,exon=12	447.52	329.18	431.34	423.21	207.26	276.55	317.88
gene=FGFR1,tran=NM_023110,exon=13	314.46	273.47	269.16	274.54	134.89	207.57	189.64
gene=FGFR1,tran=NM_023110,exon=14	303.95	173.79	226.62	294.26	152.89	160.61	208.72
gene=FGFR1,tran=NM_023110,exon=15	303.88	207.98	250.04	306.99	173.86	183.89	248.17
gene=FGFR1,tran=NM_023110,exon=16	508.79	382.35	424.75	468.36	246.66	326.99	252.28
gene=FGFR1,tran=NM_023110,exon=17	540.27	385.43	435.72	458.28	242.14	304.62	395
gene=FGFR1,tran=NM_023110,exon=18	239.69	194.69	266.91	228.04	105.88	147.58	159.64
gene=FGFR2,tran=NM_000141,exon=2	272.61	251.84	203.07	243.5	111.85	220.55	187.58
gene=FGFR2,tran=NM_000141,exon=3	414.5	303.33	365.18	355.65	209.44	230.17	253.65
gene=FGFR2,tran=NM_000141,exon=4	231.76	185.76	180.75	205.66	128.55	162.55	163.77
gene=FGFR2,tran=NM_000141,exon=5	356.11	309.83	294.73	305.71	162.23	282.75	232.16
gene=FGFR2,tran=NM_000141,exon=6	328.04	286.37	314.78	327.64	182.79	266.06	241.22
gene=FGFR2,tran=NM_000141,exon=7	454.3	352.38	389.7	404.29	208.44	349.42	332.32
gene=FGFR2,tran=NM_000141,exon=8	579.92	484.79	399.31	490.12	251.06	489.07	357.78
gene=FGFR2,tran=NM_000141,exon=9	530.94	460.03	471.78	495.15	257.69	407.57	363.99
gene=FGFR2,tran=NM_000141,exon=10	420.67	433.43	356.31	389.3	222.11	381.53	336.35
gene=FGFR2,tran=NM_000141,exon=11	426.98	290.08	306.42	421.12	179.28	211.46	284.14
gene=FGFR2,tran=NM_000141,exon=12	214.98	237.17	218.65	210.18	116.47	168.55	149.72
gene=FGFR2,tran=NM_000141,exon=13	476.77	384.07	376.58	430.13	228.83	371.95	345.16
gene=FGFR2,tran=NM_000141,exon=14	491.14	480.48	386.59	497.2	250.55	381.51	362.62
gene=FGFR2,tran=NM_000141,exon=15	213.43	206.26	199.27	225.42	101.31	166.28	170.98
gene=FGFR2,tran=NM_000141,exon=16	505.51	444.77	436.07	481.27	236.87	363.36	376.16
gene=FGFR2,tran=NM_000141,exon=17	414.81	329.85	323.17	474.8	212.33	275.03	305.71
gene=FGFR2,tran=NM_000141,exon=18	472.55	407.32	411.75	428.28	248.11	327.06	327.5
gene=FGFR3,tran=NM_000142,exon=2	22.81	13.59	30.98	31.26	14	14.48	18.98
gene=FGFR3,tran=NM_000142,exon=3	299.73	228.46	278.55	291.73	150.88	197.71	233.17
gene=FGFR3,tran=NM_000142,exon=4	269.95	180.89	230.12	229.68	137.39	144.34	137.87
gene=FGFR3,tran=NM_000142,exon=5	205.25	160.77	175.2	222.71	96.75	124.33	173.07
gene=FGFR3,tran=NM_000142,exon=6	291.5	201.84	199.97	299.15	124.9	171.1	194.52
gene=FGFR3,tran=NM_000142,exon=7	297.99	245.94	233.84	254.67	155.46	183.23	197.96
gene=FGFR3,tran=NM_000142,exon=8	148.17	115.15	163.79	148.13	76.83	80.65	122.15
gene=FGFR3,tran=NM_000142,exon=9	389.5	350.25	366.01	395.3	207.34	289.31	288.68
gene=FGFR3,tran=NM_000142,exon=10	347.77	290.2	265.64	358.07	179.35	230.2	265.55
gene=FGFR3,tran=NM_000142,exon=11	366.82	276.3	332.75	306.48	184.18	218.58	233.45
gene=FGFR3,tran=NM_000142,exon=12	408.51	388.83	376.43	421.8	197.36	310.22	349.9
gene=FGFR3,tran=NM_000142,exon=13	502.29	385.14	406.76	442.19	215.85	298.9	290.11
gene=FGFR3,tran=NM_000142,exon=14	298.57	182.02	269.3	234.38	172.94	170.69	196
gene=FGFR3,tran=NM_000142,exon=15	253.51	176.58	191.73	214.49	145.57	168.75	154.83
gene=FGFR3,tran=NM_000142,exon=16	272.55	254.77	290.64	283.63	169.32	194.86	200.99
gene=FGFR3,tran=NM_000142,exon=17	322.13	246.36	271.3	338.71	167.88	182.24	223.34
gene=FGFR3,tran=NM_000142,exon=18	414.42	229.76	304.61	409.37	193.53	184.46	263.02
gene=GNAI3,tran=NM_006496,exon=1	324.73	197.74	256.81	297.92	181.03	165.66	189.93
gene=GNAI3,tran=NM_006496,exon=2	296.75	249.94	217.49	301.09	170.79	231.43	196.42
gene=GNAI3,tran=NM_006496,exon=3	304.77	148.14	194.08	268.62	149.01	187.72	165.76
gene=GNAI3,tran=NM_006496,exon=4	194.18	192.86	169.78	157.61	94.3	154.6	127.54
gene=GNAI3,tran=NM_006496,exon=5	316.64	240.63	300.09	324.98	168.83	185.85	246.9
gene=GNAI3,tran=NM_006496,exon=6	429.43	315.94	295.96	389.06	227.53	312.61	265.97
gene=GNAI3,tran=NM_006496,exon=7	340.05	277.64	266.98	284.07	156.9	279.83	197.34
gene=GNAI3,tran=NM_006496,exon=8	359.41	330.37	340.05	337.08	192	310.77	256.09
gene=GSC,tran=NM_173849,exon=1	447.39	395.37	356.08	421.02	218.64	304.21	333.88
gene=GSC,tran=NM_173849,exon=2	543.67	382.49	478.69	455.81	261.93	323.66	350.16
gene=GSC,tran=NM_173849,exon=3	288.21	243.32	236.85	242.64	162.75	249.6	178.24
gene=HDAC8,tran=NM_018486,exon=1	161.1	170.39	190.66	145.18	130.45	182.44	104.69
gene=HDAC8,tran=NM_018486,exon=2	57.6	58.83	74.43	48	47.98	57.94	30
gene=HDAC8,tran=NM_018486,exon=3	304.99	472.01	486.9	284.55	308.69	350.33	178.78
gene=HDAC8,tran=NM_018486,exon=4	124.3	253.22	235.01	120.24	145.82	255.39	83.82
gene=HDAC8,tran=NM_018486,exon=5	203.67	273.71	381.84	205.55	206.34	284.37	127.6
gene=HDAC8,tran=NM_018486,exon=6	250.74	377.68	319.72	209.1	204.86	328.61	143.36
gene=HDAC8,tran=NM_018486,exon=7	172.43	311.03	312.6	200.38	199.5	294.61	153
gene=HDAC8,tran=NM_018486,exon=8	213.3	313.5	252.25	157.3	167.57	278.3	120.13
gene=HDAC8,tran=NM_018486,exon=9	177.26	305.48	298.09	144.49	151.23	292.88	109.55
gene=HDAC8,tran=NM_018486,exon=10	107	176.52	205.27	120.5	113.02	159.44	82.88
gene=HDAC8,tran=NM_018486,exon=11	70.65	109.97	99.56	83	79	88	49
gene=LIFR,tran=NM_002310,exon=2	326.72	259.24	296.71	298.66	186.3	212.66	255.36
gene=LIFR,tran=NM_002310,exon=3	289.83	226.82	246.86	255.2	150.53	218.34	191.02
gene=LIFR,tran=NM_002310,exon=4	406.26	337.55	365.36	429.14	199.22	300.03	301.01
gene=LIFR,tran=NM_002310,exon=5	226.29	176.63	137.02	210.62	98.31	186.87	132.03
gene=LIFR,tran=NM_002310,exon=6	344.86	315.78	254.92	333.37	184.44	301.33	240.4
gene=LIFR,tran=NM_002310,exon=7	301.13	227.76	229.6	260.68	118.27	225.67	183.27
gene=LIFR,tran=NM_002310,exon=8	315.54	255.66	237.54	270.2	156.19	243.89	243.84
gene=LIFR,tran=NM_002310,exon=9	478.08	403.57	350.12	415.21	217.43	395.56	279.69
gene=LIFR,tran=NM_002310,exon=10	270.47	234.52	216.92	252.82	124.26	197.45	192.33
gene=LIFR,tran=NM_002310,exon=11	204.44	176.72	152.59	197.29	111.25	180.89	150.86
gene=LIFR,tran=NM_002310,exon=12	197.38	139.7	136.78	210.79	96.78	135.11	117.12
gene=LIFR,tran=NM_002310,exon=13	417.08	380.71	329.86	449.3	222.79	375.88	316.15
gene=LIFR,tran=NM_002310,exon=14	333.59	243.12	256.25	311.6	181.23	212.01	221.74
gene=LIFR,tran=NM_002310,exon=15	168.57	139.04	132.54	133.67	79.22	126.07	108.01
gene=LIFR,tran=NM_002310,exon=16	502.66	421.35	418.34	464.93	232.33	413.78	345.63
gene=LIFR,tran=NM_002310,exon=17	175.27	167.59	165.58	199.37	126.89	134.72	132.38
gene=LIFR,tran=NM_002310,exon=18	186.29	141.41	145.37	172.36	99.67	126.17	117.3
gene=LIFR,tran=NM_002310,exon=19	296.56	255.85	239.72	271.93	134.55	212.26	214.2
gene=LIFR,tran=NM_002310,exon=20	330.54	231.52	252.5	299.72	155.09	189.91	230.19
gene=PAX1,tran=NM_006192,exon=1	122.76	77.68	101.41	131.53	58.76	55.89	80.59
gene=PAX1,tran=NM_006192,exon=2	334.34	251.06	303.33	340.99	170.1	210.25	255.75
gene=PAX1,tran=NM_006192,exon=3	340.98	255.68	303.2	287.99	170.84	237.61	205.51
gene=PAX1,tran=NM_006192,exon=4	374.56	283.75	330.63	353.04	161.79	257.93	282.71
gene=PAX1,tran=NM_006192,exon=5	514.7	449.89	495.88	494.14	258.09	356.84	371.07
gene=PAX9,tran=NM_006194,exon=2	25	17	25	13	6	11	11
gene=PAX9,tran=NM_006194,exon=3	389.96	276.19	374.77	330.99	181.7	235	249.69
gene=PAX9,tran=NM_006194,exon=4	425.38	334.75	347.28	382.87	225.54	216.92	246.55
gene=PAX9,tran=NM_006194,exon=5	392.62	309.38	310.44	360.03	190.7	228.46	241.12
gene=PDE4D,tran=NM_001104631,exon=1	166.37	143.69	155.68	169.81	85.19	127.48	138.3
gene=PDE4D,tran=NM_001104631,exon=2	395.79	377.72	352.13	362.2	201.34	314.71	335.32
gene=PDE4D,tran=NM_001104631,exon=3	231.57	175.4	193.3	218.91	117.64	143.11	168
gene=PDE4D,tran=NM_001104631,exon=4	240.39	180.05	166.06	228.69	127	192.86	129.33
gene=PDE4D,tran=NM_001104631,exon=5	263.27	239.67	176.13	260.08	124	223.33	176.62
gene=PDE4D,tran=NM_001104631,exon=6	500.65	371.31	373.56	455.67	249.5	291.1	332.92
gene=PDE4D,tran=NM_001104631,exon=7	546.56	442.11	477.74	533.72	291.93	405.43	385.51
gene=PDE4D,tran=NM_001104631,exon=8	371.64	287.83	330.02	365.98	188.44	278.79	252.51
gene=PDE4D,tran=NM_001104631,exon=9	156.71	151.72	139.33	154.48	94.71	122.65	106.14
gene=PDE4D,tran=NM_001104631,exon=10	332.44	237.71	265.43	316.31	148.3	237.88	232.31
gene=PDE4D,tran=NM_001104631,exon=11	237.61	223.73	209.36	215.81	126.78	226.2	175.89
gene=PDE4D,tran=NM_001104631,exon=12	311.44	281.92	258.24	335.67	150.27	256.47	235.79
gene=PDE4D,tran=NM_001104631,exon=13	513.58	420.58	429.38	512.92	271.53	386.25	382.83
gene=PDE4D,tran=NM_001104631,exon=14	619.53	503.13	451.27	590.09	279.52	416.3	426.73
gene=PDE4D,tran=NM_001104631,exon=15	476.99	353.33	403	458.76	245.08	314.03	359.67
gene=PLCB4,tran=NM_000933,exon=1	521.49	415.57	411.48	458.89	257.6	387.48	321.87
gene=PLCB4,tran=NM_000933,exon=2	365.09	264.46	266.42	327.76	170.29	239.26	199.07
gene=PLCB4,tran=NM_000933,exon=3	296.8	256.96	220.81	308.24	144.71	207.04	217.93
gene=PLCB4,tran=NM_000933,exon=4	326.82	224.45	236.2	280.9	153.05	251.48	209
gene=PLCB4,tran=NM_000933,exon=5	293.87	249.13	208.73	290.59	140.69	197.53	207.71
gene=PLCB4,tran=NM_000933,exon=6	231.08	217	198.86	213.89	129.88	206.88	141.92
gene=PLCB4,tran=NM_000933,exon=7	112.47	90.12	74.58	103.38	59.59	80.78	79.55
gene=PLCB4,tran=NM_000933,exon=8	531.33	391.1	358.26	445.87	236.99	400.1	331.86
gene=PLCB4,tran=NM_000933,exon=9	434.57	385.4	309.24	395.24	229.84	318.07	292.28
gene=PLCB4,tran=NM_000933,exon=10	368.35	279.63	211.97	360.03	159.13	211.54	205
gene=PLCB4,tran=NM_000933,exon=11	550.03	399.77	404.97	513.24	271.46	316.33	317.11
gene=PLCB4,tran=NM_000933,exon=12	332.19	321.89	303.32	336.78	175.22	298.49	237.26
gene=PLCB4,tran=NM_000933,exon=13	359.12	320.12	258.1	285.67	190.89	278.01	239.33
gene=PLCB4,tran=NM_000933,exon=14	437.97	340.68	300.11	424.24	190.56	298.6	248.12
gene=PLCB4,tran=NM_000933,exon=15	287.1	286.89	242.14	259.97	147.89	251.41	225.28
gene=PLCB4,tran=NM_000933,exon=16	390.29	310.49	323.35	358.46	185.66	330.01	267.07
gene=PLCB4,tran=NM_000933,exon=17	358.81	287.63	317.74	313.52	180	257.16	241.83
gene=PLCB4,tran=NM_000933,exon=18	227.95	163.99	160.35	215.9	136	201.96	170.72
gene=PLCB4,tran=NM_000933,exon=19	612.34	525.72	521.11	553.36	294.94	499.2	419.79
gene=PLCB4,tran=NM_000933,exon=20	452.71	386.12	378.09	387.45	222.96	411.56	328.7
gene=PLCB4,tran=NM_000933,exon=21	525.02	422.26	360.65	480.1	266.4	447.56	335.69
gene=PLCB4,tran=NM_000933,exon=22	249.5	258.09	221.03	230.22	136.73	205.46	180.37
gene=PLCB4,tran=NM_000933,exon=23	442.17	409.5	359.18	424.82	221.01	446.37	330.82
gene=PLCB4,tran=NM_000933,exon=24	455.57	381.73	402.2	423.6	230.32	325.17	268.85
gene=PLCB4,tran=NM_000933,exon=25	395.82	339.97	329.82	327.44	173.22	302.41	248.86
gene=PLCB4,tran=NM_000933,exon=26	229.74	168.89	209.94	214.26	118.16	149.26	155.19
gene=PLCB4,tran=NM_000933,exon=27	132.1	84.6	101.1	100.63	35.22	79.58	69.72
gene=PLCB4,tran=NM_000933,exon=28	297.13	265.59	224.12	242.95	146.78	231.58	175.03
gene=PLCB4,tran=NM_000933,exon=29	368.94	236.83	268.5	316.1	165.42	249.96	237.87
gene=PLCB4,tran=NM_000933,exon=30	106.05	66.62	83.95	99.6	54.35	73.99	60.4
gene=PLCB4,tran=NM_000933,exon=31	458.53	380.4	399.14	406.25	209.08	296.43	301.16
gene=PLCB4,tran=NM_000933,exon=32	73.3	73.55	78.21	71.9	34.4	62.85	45.14
gene=PLCB4,tran=NM_000933,exon=33	240.4	238.01	210.37	208.78	129.24	183.15	152.32
gene=PLCB4,tran=NM_000933,exon=34	186.74	221.22	199.1	180.46	128.29	194.56	109.99
gene=PLCB4,tran=NM_000933,exon=35	121.15	92.91	109.09	106	63	106.64	97.96
gene=PLCB4,tran=NM_000933,exon=36	217.4	160.28	188.01	207.59	120.11	151.95	129
gene=POLR1C,tran=NM_203290,exon=1	536.33	367.66	425.71	534.11	263.24	356.96	374.89
gene=POLR1C,tran=NM_203290,exon=2	282.91	175.21	184.02	231.74	146.18	148.66	177.5
gene=POLR1C,tran=NM_203290,exon=3	443.03	308.06	356.54	446.51	208.16	329.22	284.42
gene=POLR1C,tran=NM_203290,exon=4	571.8	516.3	538.45	551.68	252.93	373.16	387.02
gene=POLR1C,tran=NM_203290,exon=5	421.68	373.92	378.52	417.75	203.71	314.47	268.77
gene=POLR1C,tran=NM_203290,exon=6	588.64	445.17	514.75	561.53	255.85	332.24	429.63
gene=POLR1C,tran=NM_203290,exon=7	663.35	628.52	685.06	681.29	345.86	545.34	557.57
gene=POLR1C,tran=NM_203290,exon=8	255.31	182.2	211.28	210.61	115.18	160.6	159.17
gene=POLR1C,tran=NM_203290,exon=9	509.11	402.47	435.68	528.48	234.04	336.29	374.12
gene=POLR1D,tran=NM_015972,exon=1	450.78	363.51	375.65	362.84	216.86	332.22	306.76
gene=POLR1D,tran=NM_015972,exon=2	475.26	368.7	395.25	448.99	227.79	336.89	328.17
gene=PRKAR1A,tran=NM_002734,exon=2	352.59	385.49	308.58	400.47	219.13	410.73	352.55
gene=PRKAR1A,tran=NM_002734,exon=3	243.34	242.05	215.6	245.94	136.89	210.78	191.07
gene=PRKAR1A,tran=NM_002734,exon=4	353.29	359.47	335.68	332.97	196.58	334.1	263.98
gene=PRKAR1A,tran=NM_002734,exon=5	355.76	346.12	315.28	380.62	206.25	303.75	296.81
gene=PRKAR1A,tran=NM_002734,exon=6	291.53	271.54	249.21	300.58	162.11	278.33	224.47
gene=PRKAR1A,tran=NM_002734,exon=7	280.46	298.01	274.28	285.38	177.24	273.58	241.09
gene=PRKAR1A,tran=NM_002734,exon=8	319	306.92	292.44	324.94	193.37	277.92	224.45
gene=PRKAR1A,tran=NM_002734,exon=9	380.06	345.64	333.36	398.35	226.1	377.32	309.97
gene=PRKAR1A,tran=NM_002734,exon=10	166.76	141.97	172.47	192.25	120.11	129.07	134.4
gene=PRKAR1A,tran=NM_002734,exon=11	393.09	286.38	340.83	348.33	176.2	299.48	247.41
gene=SF3B4,tran=NM_005850,exon=1	278.25	196.86	175.66	296.84	125.98	157.5	156.32
gene=SF3B4,tran=NM_005850,exon=2	382.25	342.04	376.47	419.65	179.91	293.96	286.71
gene=SF3B4,tran=NM_005850,exon=3	427.56	357.6	366.48	379.69	213.5	293.13	306.79
gene=SF3B4,tran=NM_005850,exon=4	535.26	482.02	526.81	526.92	262.71	404.87	457.53
gene=SF3B4,tran=NM_005850,exon=5	376.01	255.8	336.14	348.48	193.43	208.38	282.05
gene=SF3B4,tran=NM_005850,exon=6	162.79	121.02	147.06	159.37	65.47	122.94	88.6
gene=SRCAP,tran=NM_006662,exon=3	415.23	321.34	408.86	423.38	196.08	287.72	305.45
gene=SRCAP,tran=NM_006662,exon=4	460.65	351.08	365.76	428.35	202.83	310.84	325.67
gene=SRCAP,tran=NM_006662,exon=5	371.57	248.53	333.3	359.17	188.76	218.35	256.67
gene=SRCAP,tran=NM_006662,exon=6	319.38	235.98	278.09	336.57	169.32	211.72	204.38
gene=SRCAP,tran=NM_006662,exon=7	408.49	318.7	361.35	400.42	214.89	274.14	313.46
gene=SRCAP,tran=NM_006662,exon=8	493.09	396.96	354.94	444.02	245.04	347.07	336.32
gene=SRCAP,tran=NM_006662,exon=9	355.05	296.35	267.98	294.43	160.27	271.87	220.2
gene=SRCAP,tran=NM_006662,exon=10	397.07	345.57	337.35	365.05	203.17	297.73	273.81
gene=SRCAP,tran=NM_006662,exon=11	448.88	424.32	462.39	428.57	268.43	297.04	321.18
gene=SRCAP,tran=NM_006662,exon=12	228.04	195.11	209.07	229.47	108.6	154.75	175.45
gene=SRCAP,tran=NM_006662,exon=13	442.67	418.77	387.67	372.1	231.22	335.78	310.86
gene=SRCAP,tran=NM_006662,exon=14	377.14	301.32	316.83	364.11	203.1	252.08	284.35
gene=SRCAP,tran=NM_006662,exon=15	365.64	302.92	297.11	376.47	200.45	288.24	309.17
gene=SRCAP,tran=NM_006662,exon=16	750.68	620.83	579.57	690.7	406.18	578.5	541.49
gene=SRCAP,tran=NM_006662,exon=17	271.88	193	211.63	251.99	145.39	207.25	172.53
gene=SRCAP,tran=NM_006662,exon=18	472.76	390.8	421.11	437.8	265.88	306.61	364.79
gene=SRCAP,tran=NM_006662,exon=19	633.02	580.22	555.86	600.47	353.17	499.61	460.65
gene=SRCAP,tran=NM_006662,exon=20	285.57	210.5	226.78	283.3	134.54	178.17	223.26
gene=SRCAP,tran=NM_006662,exon=21	383.3	285.65	332.88	347.82	198.59	238.44	257.99
gene=SRCAP,tran=NM_006662,exon=22	503.58	348.86	356.75	417.86	216.98	283.57	306.51
gene=SRCAP,tran=NM_006662,exon=23	292.13	262.27	293.35	251.7	133.14	242.16	238.13
gene=SRCAP,tran=NM_006662,exon=24	376.41	288.64	332.72	360.84	200.6	218.95	247.09
gene=SRCAP,tran=NM_006662,exon=25	313.51	251.7	266.21	277.42	152.99	205.69	204.81
gene=SRCAP,tran=NM_006662,exon=26	299.85	213.02	212.93	245.79	140.27	164.8	175.39
gene=SRCAP,tran=NM_006662,exon=27	418.21	336.85	377.48	367.49	237.73	304.99	321.03
gene=SRCAP,tran=NM_006662,exon=28	413.05	292.87	296.27	345.49	156.79	289.29	270.71
gene=SRCAP,tran=NM_006662,exon=29	258.2	257.45	196.63	219.64	128.62	179.5	161.78
gene=SRCAP,tran=NM_006662,exon=30	286.45	189.99	302.93	251.44	156.55	194.26	189.96
gene=SRCAP,tran=NM_006662,exon=31	272.42	224.23	246.99	255.85	147.04	201.71	226.73
gene=SRCAP,tran=NM_006662,exon=32	254.33	198.85	160.44	221.29	106.05	174.19	151.35
gene=SRCAP,tran=NM_006662,exon=33	869.6	700.9	689.76	771.02	421.55	578.64	595.71
gene=SRCAP,tran=NM_006662,exon=34	273.21	211.09	239.29	253.11	138.67	172.07	190.92
gene=TCOF1,tran=NM_001135243,exon=1	47.57	29.62	35.9	41.9	25.58	23.72	25.14
gene=TCOF1,tran=NM_001135243,exon=2	481.39	375.09	419.89	512.79	257.2	330.24	400.24
gene=TCOF1,tran=NM_001135243,exon=3	211.09	184.03	176.85	193.31	94.01	189.45	147.79
gene=TCOF1,tran=NM_001135243,exon=4	262.48	221.04	223.52	214.95	127.02	163.18	181.64
gene=TCOF1,tran=NM_001135243,exon=5	329.7	261.51	270.83	313.21	176.54	245.43	242.68
gene=TCOF1,tran=NM_001135243,exon=6	381.05	291.06	337.14	344.46	173.54	196.18	245.39
gene=TCOF1,tran=NM_001135243,exon=7	316.44	230.54	285.34	314.19	164.18	217.22	215.43
gene=TCOF1,tran=NM_001135243,exon=8	596.13	487.74	488.41	537.07	289.58	400.17	398.32
gene=TCOF1,tran=NM_001135243,exon=9	498.51	442.6	494.04	473.01	246.9	393.5	360.53
gene=TCOF1,tran=NM_001135243,exon=10	426.18	303.74	341.85	416.84	220.74	260.85	311.87
gene=TCOF1,tran=NM_001135243,exon=11	525.2	420.33	461.86	492.3	267.5	398.61	376.73
gene=TCOF1,tran=NM_001135243,exon=12	338.22	249.8	326.77	354.91	176.52	214.44	250.01
gene=TCOF1,tran=NM_001135243,exon=13	480.92	492.41	476.49	494.91	261.68	440.47	359.99
gene=TCOF1,tran=NM_001135243,exon=14	503.35	401.29	420.79	435.65	221.3	344.02	377.27
gene=TCOF1,tran=NM_001135243,exon=15	313.4	288.93	261.64	309.99	145.39	239.01	175.7
gene=TCOF1,tran=NM_001135243,exon=16	465.75	365.65	372.83	416.42	197.25	273.79	316.75
gene=TCOF1,tran=NM_001135243,exon=17	475.37	400.81	442.4	456.12	245.79	326.42	346.15
gene=TCOF1,tran=NM_001135243,exon=18	701.21	522.07	535.47	629.35	353.73	447.46	401.62
gene=TCOF1,tran=NM_001135243,exon=19	769.11	628.19	661.74	747.87	393.05	525.24	573.32
gene=TCOF1,tran=NM_001135243,exon=20	553.7	369.84	474.74	385.39	206.34	322.48	259.72
gene=TCOF1,tran=NM_001135243,exon=21	536.68	355.84	374.5	472.93	234.27	346.6	355.86
gene=TCOF1,tran=NM_001135243,exon=22	907.9	652.81	771.57	735.65	427.69	537.61	605.77
gene=TCOF1,tran=NM_001135243,exon=23	667.41	493.44	558.08	532.36	338.2	404.76	404.18
gene=TCOF1,tran=NM_001135243,exon=24	446.84	347.49	408.24	384.34	195.82	323.7	358.63
gene=TCOF1,tran=NM_001135243,exon=25	325.7	291.36	272.94	320.22	172.94	271.79	204.17
gene=TCOF1,tran=NM_001135243,exon=26	540.89	411.24	467.51	471.41	267.38	382.51	381.78
gene=ZSWIM6,tran=NM_020928,exon=1	13.27	11.54	5.43	17.74	13.6	8.92	23.71
gene=ZSWIM6,tran=NM_020928,exon=2	371.59	323.9	342.34	350.4	195.83	287.55	282.48
gene=ZSWIM6,tran=NM_020928,exon=3	433.75	413.52	438.82	418.71	244.64	410.92	321.95
gene=ZSWIM6,tran=NM_020928,exon=4	611.04	441.32	458.29	505.62	278.94	350.25	371.96
gene=ZSWIM6,tran=NM_020928,exon=5	431.05	345.11	377.36	394.93	223.65	368.24	275.29
gene=ZSWIM6,tran=NM_020928,exon=6	668.1	489.03	435.84	609.85	283.38	466.93	444.86
gene=ZSWIM6,tran=NM_020928,exon=7	878.3	712.69	694.39	634.67	421.42	633.53	622.51
gene=ZSWIM6,tran=NM_020928,exon=8	461.08	367.28	379.42	435.7	237.45	336.67	336
gene=ZSWIM6,tran=NM_020928,exon=9	326.72	224.4	257.66	349.75	142.99	186.85	232.49
gene=ZSWIM6,tran=NM_020928,exon=10	393.88	297.56	298.38	406.53	197.35	255.28	267.02
gene=ZSWIM6,tran=NM_020928,exon=11	366.32	267.02	354.1	358.86	214.83	216.32	264.18
gene=ZSWIM6,tran=NM_020928,exon=12	405.93	333.18	324.7	381.13	212.12	251.89	260.87
gene=ZSWIM6,tran=NM_020928,exon=13	272.76	209.45	231.82	259.07	133.09	172.26	189.07
gene=ZSWIM6,tran=NM_020928,exon=14	466.56	383.09	388.3	452.39	229.59	323.61	327.25
