# Supplementary material for: Targeted Next-Generation Sequencing in the Diagnosis of Facial Dysostoses
Source: Front Genet. 2020 Nov 11;11:580477. doi: 10.3389/fgene.2020.580477 (PMC7686794; doi:10.3389/fgene.2020.580477)
Supplement: Supplementary file 8 [file Table_7.xlsx]

## Sheet: Table 7 Cran_gene_means
feature	Sample_5
gene=ALPL,tran=NM_000478	426.32
gene=ALX1,tran=NM_006982	413.4
gene=ALX3,tran=NM_006492	315.11
gene=ALX4,tran=NM_021926	347.52
gene=BMP4,tran=NM_001202	450.08
gene=CYP26B1,tran=NM_019885	419.5
gene=DHODH,tran=NM_001361	412.26
gene=DPH1,tran=NM_001383	421.33
gene=EDN3,tran=NM_207034	398
gene=EDNRB,tran=NM_000115	355.98
gene=EFNA4,tran=NM_005227	434.22
gene=EFNB1,tran=NM_004429	424.68
gene=EFTUD2,tran=NM_004247	431.99
gene=ERF,tran=NM_006494	317.43
gene=ESCO2,tran=NM_001017420	302.81
gene=FGFR1,tran=NM_023110	459.77
gene=FGFR2,tran=NM_000141	430.25
gene=FGFR3,tran=NM_000142	333.31
gene=FIG4,tran=NM_014845	350.89
gene=FLNB,tran=NM_001457	473.47
gene=FREM1,tran=NM_144966	449.64
gene=GDF5,tran=NM_000557	388.51
gene=GLI3,tran=NM_000168	480.22
gene=IFT122,tran=NM_052985	464.66
gene=IFT140,tran=NM_014714	434.41
gene=IFT43,tran=NM_052873	451.73
gene=IFT52,tran=NM_001303458	347.83
gene=IHH,tran=NM_002181	398.82
gene=IL11RA,tran=NM_001142784	432.35
gene=MASP1,tran=NM_139125	467.02
gene=MEGF8,tran=NM_001410	400.9
gene=MITF,tran=NM_000248	466.09
gene=MSX2,tran=NM_002449	375.06
gene=NOG,tran=NM_005450	333.2
gene=P4HB,tran=NM_000918	448.19
gene=PAX3,tran=NM_181457	388.17
gene=POLR1C,tran=NM_203290	487.5
gene=POLR1D,tran=NM_015972	425.14
gene=POR,tran=NM_000941	457.73
gene=RAB23,tran=NM_183227	377.32
gene=RECQL4,tran=NM_004260	406.7
gene=RET,tran=NM_020975	403.7
gene=RSPRY1,tran=NM_133368	428.82
gene=RUNX2,tran=NM_001024630	385.75
gene=SF3B4,tran=NM_005850	321.62
gene=SIX2,tran=NM_016932	378.4
gene=SKI,tran=NM_003036	338.28
gene=SMAD6,tran=NM_005585	271.9
gene=SMURF1,tran=NM_001199847	428.56
gene=SOX10,tran=NM_006941	291.15
gene=SPRY1,tran=NM_001258038	421.93
gene=SPRY4,tran=NM_030964	363.82
gene=TCF12,tran=NM_207036	362.75
gene=TCOF1,tran=NM_001135243	371.73
gene=TGFBR1,tran=NM_004612	339.79
gene=TGFBR2,tran=NM_003242	439.8
gene=TTR,tran=NM_000371	470.78
gene=TWIST1,tran=NM_000474	308.43
gene=WDR19,tran=NM_025132	358.54
gene=WDR35,tran=NM_001006657	342.25
gene=ZIC1,tran=NM_003412	397.45
