# Supplementary material for: Targeted Next-Generation Sequencing in the Diagnosis of Facial Dysostoses
Source: Front Genet. 2020 Nov 11;11:580477. doi: 10.3389/fgene.2020.580477 (PMC7686794; doi:10.3389/fgene.2020.580477)
Supplement: Supplementary file 9 [file Table_8.xlsx]

## Sheet: Arkusz1
feature	Sample_5
gene=ALPL,tran=NM_000478,exon=2	373.53
gene=ALPL,tran=NM_000478,exon=3	426.28
gene=ALPL,tran=NM_000478,exon=4	369.24
gene=ALPL,tran=NM_000478,exon=5	491.49
gene=ALPL,tran=NM_000478,exon=6	369.62
gene=ALPL,tran=NM_000478,exon=7	393.45
gene=ALPL,tran=NM_000478,exon=8	294.55
gene=ALPL,tran=NM_000478,exon=9	351.43
gene=ALPL,tran=NM_000478,exon=10	548.3
gene=ALPL,tran=NM_000478,exon=11	474.79
gene=ALPL,tran=NM_000478,exon=12	444.47
gene=ALX1,tran=NM_006982,exon=1	496.13
gene=ALX1,tran=NM_006982,exon=2	418.53
gene=ALX1,tran=NM_006982,exon=3	262.97
gene=ALX1,tran=NM_006982,exon=4	412.47
gene=ALX3,tran=NM_006492,exon=1	102.79
gene=ALX3,tran=NM_006492,exon=2	428.84
gene=ALX3,tran=NM_006492,exon=3	391.24
gene=ALX3,tran=NM_006492,exon=4	356.26
gene=ALX4,tran=NM_021926,exon=1	267.6
gene=ALX4,tran=NM_021926,exon=2	454.31
gene=ALX4,tran=NM_021926,exon=3	308.85
gene=ALX4,tran=NM_021926,exon=4	374.31
gene=BMP4,tran=NM_001202,exon=3	485.4
gene=BMP4,tran=NM_001202,exon=4	434.62
gene=CYP26B1,tran=NM_019885,exon=1	375.3
gene=CYP26B1,tran=NM_019885,exon=2	371.04
gene=CYP26B1,tran=NM_019885,exon=3	352.54
gene=CYP26B1,tran=NM_019885,exon=4	393.31
gene=CYP26B1,tran=NM_019885,exon=5	435.94
gene=CYP26B1,tran=NM_019885,exon=6	517.28
gene=DHODH,tran=NM_001361,exon=1	181.69
gene=DHODH,tran=NM_001361,exon=2	477.61
gene=DHODH,tran=NM_001361,exon=3	403.98
gene=DHODH,tran=NM_001361,exon=4	440.9
gene=DHODH,tran=NM_001361,exon=5	422.36
gene=DHODH,tran=NM_001361,exon=6	430.92
gene=DHODH,tran=NM_001361,exon=7	394.67
gene=DHODH,tran=NM_001361,exon=8	262.44
gene=DHODH,tran=NM_001361,exon=9	657.22
gene=DPH1,tran=NM_001383,exon=1	144.2
gene=DPH1,tran=NM_001383,exon=2	488.69
gene=DPH1,tran=NM_001383,exon=3	437.59
gene=DPH1,tran=NM_001383,exon=4	444.08
gene=DPH1,tran=NM_001383,exon=5	448.23
gene=DPH1,tran=NM_001383,exon=6	347.08
gene=DPH1,tran=NM_001383,exon=7	470.59
gene=DPH1,tran=NM_001383,exon=8	515.89
gene=DPH1,tran=NM_001383,exon=9	499.22
gene=DPH1,tran=NM_001383,exon=10	491.64
gene=DPH1,tran=NM_001383,exon=11	360.28
gene=DPH1,tran=NM_001383,exon=12	309.67
gene=EDN3,tran=NM_207034,exon=1	414.49
gene=EDN3,tran=NM_207034,exon=2	400.17
gene=EDN3,tran=NM_207034,exon=3	416.88
gene=EDN3,tran=NM_207034,exon=4	438.66
gene=EDN3,tran=NM_207034,exon=5	343.69
gene=EDNRB,tran=NM_000115,exon=2	464.4
gene=EDNRB,tran=NM_000115,exon=3	284.92
gene=EDNRB,tran=NM_000115,exon=4	303.24
gene=EDNRB,tran=NM_000115,exon=5	189.24
gene=EDNRB,tran=NM_000115,exon=6	434.06
gene=EDNRB,tran=NM_000115,exon=7	278.05
gene=EDNRB,tran=NM_000115,exon=8	296.62
gene=EFNA4,tran=NM_005227,exon=1	378.55
gene=EFNA4,tran=NM_005227,exon=2	468.96
gene=EFNA4,tran=NM_005227,exon=3	403.47
gene=EFNA4,tran=NM_005227,exon=4	427.53
gene=EFNB1,tran=NM_004429,exon=1	277.66
gene=EFNB1,tran=NM_004429,exon=2	461.17
gene=EFNB1,tran=NM_004429,exon=3	301.09
gene=EFNB1,tran=NM_004429,exon=4	404.73
gene=EFNB1,tran=NM_004429,exon=5	484.8
gene=EFTUD2,tran=NM_004247,exon=2	421.94
gene=EFTUD2,tran=NM_004247,exon=3	663.62
gene=EFTUD2,tran=NM_004247,exon=4	397.51
gene=EFTUD2,tran=NM_004247,exon=5	472.06
gene=EFTUD2,tran=NM_004247,exon=6	376.43
gene=EFTUD2,tran=NM_004247,exon=7	363.3
gene=EFTUD2,tran=NM_004247,exon=8	326.28
gene=EFTUD2,tran=NM_004247,exon=9	404.94
gene=EFTUD2,tran=NM_004247,exon=10	442.71
gene=EFTUD2,tran=NM_004247,exon=11	431
gene=EFTUD2,tran=NM_004247,exon=12	357.61
gene=EFTUD2,tran=NM_004247,exon=13	271.5
gene=EFTUD2,tran=NM_004247,exon=14	379.25
gene=EFTUD2,tran=NM_004247,exon=15	399.36
gene=EFTUD2,tran=NM_004247,exon=16	500.91
gene=EFTUD2,tran=NM_004247,exon=17	353.1
gene=EFTUD2,tran=NM_004247,exon=18	422.43
gene=EFTUD2,tran=NM_004247,exon=19	480.73
gene=EFTUD2,tran=NM_004247,exon=20	425.6
gene=EFTUD2,tran=NM_004247,exon=21	492.98
gene=EFTUD2,tran=NM_004247,exon=22	523.83
gene=EFTUD2,tran=NM_004247,exon=23	425.73
gene=EFTUD2,tran=NM_004247,exon=24	469.1
gene=EFTUD2,tran=NM_004247,exon=25	297.83
gene=EFTUD2,tran=NM_004247,exon=26	475.71
gene=EFTUD2,tran=NM_004247,exon=27	337.76
gene=EFTUD2,tran=NM_004247,exon=28	434.36
gene=ERF,tran=NM_006494,exon=1	261.78
gene=ERF,tran=NM_006494,exon=2	234.93
gene=ERF,tran=NM_006494,exon=3	518.16
gene=ERF,tran=NM_006494,exon=4	314.86
gene=ESCO2,tran=NM_001017420,exon=2	335.94
gene=ESCO2,tran=NM_001017420,exon=3	290.02
gene=ESCO2,tran=NM_001017420,exon=4	248.02
gene=ESCO2,tran=NM_001017420,exon=5	345.81
gene=ESCO2,tran=NM_001017420,exon=6	186.2
gene=ESCO2,tran=NM_001017420,exon=7	339.86
gene=ESCO2,tran=NM_001017420,exon=8	453.78
gene=ESCO2,tran=NM_001017420,exon=9	287.61
gene=ESCO2,tran=NM_001017420,exon=10	351.15
gene=ESCO2,tran=NM_001017420,exon=11	296.03
gene=FGFR1,tran=NM_023110,exon=2	456.57
gene=FGFR1,tran=NM_023110,exon=3	364.43
gene=FGFR1,tran=NM_023110,exon=4	428.69
gene=FGFR1,tran=NM_023110,exon=5	596.2
gene=FGFR1,tran=NM_023110,exon=6	703.91
gene=FGFR1,tran=NM_023110,exon=7	609.79
gene=FGFR1,tran=NM_023110,exon=8	551.3
gene=FGFR1,tran=NM_023110,exon=9	581.77
gene=FGFR1,tran=NM_023110,exon=10	415.67
gene=FGFR1,tran=NM_023110,exon=11	420.67
gene=FGFR1,tran=NM_023110,exon=12	386.48
gene=FGFR1,tran=NM_023110,exon=13	258.21
gene=FGFR1,tran=NM_023110,exon=14	408.6
gene=FGFR1,tran=NM_023110,exon=15	347.56
gene=FGFR1,tran=NM_023110,exon=16	574.24
gene=FGFR1,tran=NM_023110,exon=17	450.19
gene=FGFR1,tran=NM_023110,exon=18	264.61
gene=FGFR2,tran=NM_000141,exon=2	497.59
gene=FGFR2,tran=NM_000141,exon=3	501.49
gene=FGFR2,tran=NM_000141,exon=4	298.76
gene=FGFR2,tran=NM_000141,exon=5	396.98
gene=FGFR2,tran=NM_000141,exon=6	504.01
gene=FGFR2,tran=NM_000141,exon=7	398.83
gene=FGFR2,tran=NM_000141,exon=8	437.88
gene=FGFR2,tran=NM_000141,exon=9	442.26
gene=FGFR2,tran=NM_000141,exon=10	448.55
gene=FGFR2,tran=NM_000141,exon=11	563.46
gene=FGFR2,tran=NM_000141,exon=12	388.46
gene=FGFR2,tran=NM_000141,exon=13	355.14
gene=FGFR2,tran=NM_000141,exon=14	335.74
gene=FGFR2,tran=NM_000141,exon=15	258.1
gene=FGFR2,tran=NM_000141,exon=16	408.11
gene=FGFR2,tran=NM_000141,exon=17	332.87
gene=FGFR2,tran=NM_000141,exon=18	562.04
gene=FGFR3,tran=NM_000142,exon=2	185.37
gene=FGFR3,tran=NM_000142,exon=3	299.36
gene=FGFR3,tran=NM_000142,exon=4	381.8
gene=FGFR3,tran=NM_000142,exon=5	344.04
gene=FGFR3,tran=NM_000142,exon=6	399.51
gene=FGFR3,tran=NM_000142,exon=7	388.17
gene=FGFR3,tran=NM_000142,exon=8	273.33
gene=FGFR3,tran=NM_000142,exon=9	341.72
gene=FGFR3,tran=NM_000142,exon=10	373.33
gene=FGFR3,tran=NM_000142,exon=11	343.37
gene=FGFR3,tran=NM_000142,exon=12	236.69
gene=FGFR3,tran=NM_000142,exon=13	232.71
gene=FGFR3,tran=NM_000142,exon=14	321.1
gene=FGFR3,tran=NM_000142,exon=15	267.04
gene=FGFR3,tran=NM_000142,exon=16	498.41
gene=FGFR3,tran=NM_000142,exon=17	385.97
gene=FGFR3,tran=NM_000142,exon=18	397.92
gene=FIG4,tran=NM_014845,exon=1	254.61
gene=FIG4,tran=NM_014845,exon=2	216.99
gene=FIG4,tran=NM_014845,exon=3	432.05
gene=FIG4,tran=NM_014845,exon=4	292.78
gene=FIG4,tran=NM_014845,exon=5	287.41
gene=FIG4,tran=NM_014845,exon=6	353.25
gene=FIG4,tran=NM_014845,exon=7	367.24
gene=FIG4,tran=NM_014845,exon=8	403.63
gene=FIG4,tran=NM_014845,exon=9	360.51
gene=FIG4,tran=NM_014845,exon=10	496.62
gene=FIG4,tran=NM_014845,exon=11	278.53
gene=FIG4,tran=NM_014845,exon=12	337.2
gene=FIG4,tran=NM_014845,exon=13	363.71
gene=FIG4,tran=NM_014845,exon=14	417.23
gene=FIG4,tran=NM_014845,exon=15	282.51
gene=FIG4,tran=NM_014845,exon=16	402
gene=FIG4,tran=NM_014845,exon=17	231.32
gene=FIG4,tran=NM_014845,exon=18	412.18
gene=FIG4,tran=NM_014845,exon=19	355.04
gene=FIG4,tran=NM_014845,exon=20	262.81
gene=FIG4,tran=NM_014845,exon=21	241.31
gene=FIG4,tran=NM_014845,exon=22	262.57
gene=FIG4,tran=NM_014845,exon=23	559.71
gene=FLNB,tran=NM_001457,exon=1	311.95
gene=FLNB,tran=NM_001457,exon=2	359.31
gene=FLNB,tran=NM_001457,exon=3	413.11
gene=FLNB,tran=NM_001457,exon=4	634.75
gene=FLNB,tran=NM_001457,exon=5	408.29
gene=FLNB,tran=NM_001457,exon=6	476.89
gene=FLNB,tran=NM_001457,exon=7	473.84
gene=FLNB,tran=NM_001457,exon=8	457.41
gene=FLNB,tran=NM_001457,exon=9	521.77
gene=FLNB,tran=NM_001457,exon=10	602.69
gene=FLNB,tran=NM_001457,exon=11	425.09
gene=FLNB,tran=NM_001457,exon=12	626.91
gene=FLNB,tran=NM_001457,exon=13	428.71
gene=FLNB,tran=NM_001457,exon=14	452.93
gene=FLNB,tran=NM_001457,exon=15	672.64
gene=FLNB,tran=NM_001457,exon=16	414.39
gene=FLNB,tran=NM_001457,exon=17	397.34
gene=FLNB,tran=NM_001457,exon=18	490.97
gene=FLNB,tran=NM_001457,exon=19	372.02
gene=FLNB,tran=NM_001457,exon=20	482.99
gene=FLNB,tran=NM_001457,exon=21	379.36
gene=FLNB,tran=NM_001457,exon=22	494.19
gene=FLNB,tran=NM_001457,exon=23	512.61
gene=FLNB,tran=NM_001457,exon=24	374.63
gene=FLNB,tran=NM_001457,exon=25	446.29
gene=FLNB,tran=NM_001457,exon=26	362.01
gene=FLNB,tran=NM_001457,exon=27	474.35
gene=FLNB,tran=NM_001457,exon=28	673.75
gene=FLNB,tran=NM_001457,exon=29	595.36
gene=FLNB,tran=NM_001457,exon=30	597.71
gene=FLNB,tran=NM_001457,exon=31	470.94
gene=FLNB,tran=NM_001457,exon=32	405.24
gene=FLNB,tran=NM_001457,exon=33	568.17
gene=FLNB,tran=NM_001457,exon=34	594.67
gene=FLNB,tran=NM_001457,exon=35	463.74
gene=FLNB,tran=NM_001457,exon=36	437.3
gene=FLNB,tran=NM_001457,exon=37	519.23
gene=FLNB,tran=NM_001457,exon=38	373.47
gene=FLNB,tran=NM_001457,exon=39	427.44
gene=FLNB,tran=NM_001457,exon=40	536.32
gene=FLNB,tran=NM_001457,exon=41	323.06
gene=FLNB,tran=NM_001457,exon=42	355.8
gene=FLNB,tran=NM_001457,exon=43	493.55
gene=FLNB,tran=NM_001457,exon=44	555.04
gene=FLNB,tran=NM_001457,exon=45	571.53
gene=FLNB,tran=NM_001457,exon=46	557.17
gene=FREM1,tran=NM_144966,exon=3	460.09
gene=FREM1,tran=NM_144966,exon=4	348.76
gene=FREM1,tran=NM_144966,exon=5	459.67
gene=FREM1,tran=NM_144966,exon=6	469.41
gene=FREM1,tran=NM_144966,exon=7	493.34
gene=FREM1,tran=NM_144966,exon=8	399.58
gene=FREM1,tran=NM_144966,exon=9	644.05
gene=FREM1,tran=NM_144966,exon=10	667.03
gene=FREM1,tran=NM_144966,exon=11	346.82
gene=FREM1,tran=NM_144966,exon=12	410.3
gene=FREM1,tran=NM_144966,exon=13	470.04
gene=FREM1,tran=NM_144966,exon=14	598.84
gene=FREM1,tran=NM_144966,exon=15	530.21
gene=FREM1,tran=NM_144966,exon=16	385.35
gene=FREM1,tran=NM_144966,exon=17	563.32
gene=FREM1,tran=NM_144966,exon=18	297.45
gene=FREM1,tran=NM_144966,exon=19	352.54
gene=FREM1,tran=NM_144966,exon=20	430.29
gene=FREM1,tran=NM_144966,exon=21	399.32
gene=FREM1,tran=NM_144966,exon=22	359.77
gene=FREM1,tran=NM_144966,exon=23	392.76
gene=FREM1,tran=NM_144966,exon=24	462.42
gene=FREM1,tran=NM_144966,exon=25	530.74
gene=FREM1,tran=NM_144966,exon=26	472.96
gene=FREM1,tran=NM_144966,exon=27	526.29
gene=FREM1,tran=NM_144966,exon=28	257.57
gene=FREM1,tran=NM_144966,exon=29	381.06
gene=FREM1,tran=NM_144966,exon=30	218.65
gene=FREM1,tran=NM_144966,exon=31	324.66
gene=FREM1,tran=NM_144966,exon=32	447.02
gene=FREM1,tran=NM_144966,exon=33	161.12
gene=FREM1,tran=NM_144966,exon=34	471.05
gene=FREM1,tran=NM_144966,exon=35	417.58
gene=FREM1,tran=NM_144966,exon=36	390.19
gene=FREM1,tran=NM_144966,exon=37	381.94
gene=FREM1,tran=NM_144966,exon=38	401.73
gene=GDF5,tran=NM_000557,exon=1	397.32
gene=GDF5,tran=NM_000557,exon=2	382.15
gene=GLI3,tran=NM_000168,exon=2	618.4
gene=GLI3,tran=NM_000168,exon=3	408.43
gene=GLI3,tran=NM_000168,exon=4	581.98
gene=GLI3,tran=NM_000168,exon=5	514.36
gene=GLI3,tran=NM_000168,exon=6	508.82
gene=GLI3,tran=NM_000168,exon=7	527.52
gene=GLI3,tran=NM_000168,exon=8	448.66
gene=GLI3,tran=NM_000168,exon=9	490.63
gene=GLI3,tran=NM_000168,exon=10	538.04
gene=GLI3,tran=NM_000168,exon=11	471.04
gene=GLI3,tran=NM_000168,exon=12	517.71
gene=GLI3,tran=NM_000168,exon=13	558.04
gene=GLI3,tran=NM_000168,exon=14	461.86
gene=GLI3,tran=NM_000168,exon=15	454.69
gene=IFT122,tran=NM_052985,exon=1	259.65
gene=IFT122,tran=NM_052985,exon=2	476.45
gene=IFT122,tran=NM_052985,exon=3	444.36
gene=IFT122,tran=NM_052985,exon=4	367.83
gene=IFT122,tran=NM_052985,exon=5	414.59
gene=IFT122,tran=NM_052985,exon=6	390.11
gene=IFT122,tran=NM_052985,exon=7	368.53
gene=IFT122,tran=NM_052985,exon=8	517.18
gene=IFT122,tran=NM_052985,exon=9	486.63
gene=IFT122,tran=NM_052985,exon=10	424.84
gene=IFT122,tran=NM_052985,exon=11	566.91
gene=IFT122,tran=NM_052985,exon=12	561.38
gene=IFT122,tran=NM_052985,exon=13	405.72
gene=IFT122,tran=NM_052985,exon=14	489.57
gene=IFT122,tran=NM_052985,exon=15	337.22
gene=IFT122,tran=NM_052985,exon=16	403.27
gene=IFT122,tran=NM_052985,exon=17	438.8
gene=IFT122,tran=NM_052985,exon=18	507.95
gene=IFT122,tran=NM_052985,exon=19	547.2
gene=IFT122,tran=NM_052985,exon=20	604.29
gene=IFT122,tran=NM_052985,exon=21	514.62
gene=IFT122,tran=NM_052985,exon=22	509.99
gene=IFT122,tran=NM_052985,exon=23	368.52
gene=IFT122,tran=NM_052985,exon=24	581.55
gene=IFT122,tran=NM_052985,exon=25	581.06
gene=IFT122,tran=NM_052985,exon=26	377.51
gene=IFT122,tran=NM_052985,exon=27	465.52
gene=IFT122,tran=NM_052985,exon=28	603.4
gene=IFT122,tran=NM_052985,exon=29	594.1
gene=IFT122,tran=NM_052985,exon=30	354.52
gene=IFT122,tran=NM_052985,exon=31	300.9
gene=IFT140,tran=NM_014714,exon=3	483.94
gene=IFT140,tran=NM_014714,exon=4	478.57
gene=IFT140,tran=NM_014714,exon=5	429.88
gene=IFT140,tran=NM_014714,exon=6	585.85
gene=IFT140,tran=NM_014714,exon=7	392.3
gene=IFT140,tran=NM_014714,exon=8	472.98
gene=IFT140,tran=NM_014714,exon=9	378.9
gene=IFT140,tran=NM_014714,exon=10	485.79
gene=IFT140,tran=NM_014714,exon=11	485
gene=IFT140,tran=NM_014714,exon=12	478.29
gene=IFT140,tran=NM_014714,exon=13	409.94
gene=IFT140,tran=NM_014714,exon=14	250.84
gene=IFT140,tran=NM_014714,exon=15	282.45
gene=IFT140,tran=NM_014714,exon=16	549.44
gene=IFT140,tran=NM_014714,exon=17	528.98
gene=IFT140,tran=NM_014714,exon=18	266.52
gene=IFT140,tran=NM_014714,exon=19	434.3
gene=IFT140,tran=NM_014714,exon=20	479.56
gene=IFT140,tran=NM_014714,exon=21	353.41
gene=IFT140,tran=NM_014714,exon=22	288.07
gene=IFT140,tran=NM_014714,exon=23	441.85
gene=IFT140,tran=NM_014714,exon=24	414.14
gene=IFT140,tran=NM_014714,exon=25	498.42
gene=IFT140,tran=NM_014714,exon=26	494.62
gene=IFT140,tran=NM_014714,exon=27	335.53
gene=IFT140,tran=NM_014714,exon=28	460.99
gene=IFT140,tran=NM_014714,exon=29	348.2
gene=IFT140,tran=NM_014714,exon=30	471.69
gene=IFT140,tran=NM_014714,exon=31	505.77
gene=IFT43,tran=NM_052873,exon=1	344.06
gene=IFT43,tran=NM_052873,exon=2	327.24
gene=IFT43,tran=NM_052873,exon=3	606.95
gene=IFT43,tran=NM_052873,exon=4	525.06
gene=IFT43,tran=NM_052873,exon=5	427.55
gene=IFT43,tran=NM_052873,exon=6	577.93
gene=IFT43,tran=NM_052873,exon=7	326.04
gene=IFT43,tran=NM_052873,exon=8	454.38
gene=IFT52,tran=NM_001303458,exon=2	309.05
gene=IFT52,tran=NM_001303458,exon=3	251.42
gene=IFT52,tran=NM_001303458,exon=4	244.01
gene=IFT52,tran=NM_001303458,exon=5	351.53
gene=IFT52,tran=NM_001303458,exon=6	310.49
gene=IFT52,tran=NM_001303458,exon=7	355.24
gene=IFT52,tran=NM_001303458,exon=8	323.93
gene=IFT52,tran=NM_001303458,exon=9	329.52
gene=IFT52,tran=NM_001303458,exon=10	556.33
gene=IFT52,tran=NM_001303458,exon=11	379.73
gene=IFT52,tran=NM_001303458,exon=12	271.71
gene=IFT52,tran=NM_001303458,exon=13	382.68
gene=IFT52,tran=NM_001303458,exon=14	358.43
gene=IHH,tran=NM_002181,exon=1	423.35
gene=IHH,tran=NM_002181,exon=2	363.88
gene=IHH,tran=NM_002181,exon=3	401.11
gene=IL11RA,tran=NM_001142784,exon=2	293.54
gene=IL11RA,tran=NM_001142784,exon=3	390.45
gene=IL11RA,tran=NM_001142784,exon=4	420.03
gene=IL11RA,tran=NM_001142784,exon=5	478.29
gene=IL11RA,tran=NM_001142784,exon=6	374.67
gene=IL11RA,tran=NM_001142784,exon=7	431.78
gene=IL11RA,tran=NM_001142784,exon=8	457.76
gene=IL11RA,tran=NM_001142784,exon=9	510.43
gene=IL11RA,tran=NM_001142784,exon=10	434.41
gene=IL11RA,tran=NM_001142784,exon=11	473.86
gene=IL11RA,tran=NM_001142784,exon=12	463.62
gene=IL11RA,tran=NM_001142784,exon=13	187.63
gene=MASP1,tran=NM_139125,exon=1	337.67
gene=MASP1,tran=NM_139125,exon=2	547.38
gene=MASP1,tran=NM_139125,exon=3	370.2
gene=MASP1,tran=NM_139125,exon=4	466.61
gene=MASP1,tran=NM_139125,exon=5	476.85
gene=MASP1,tran=NM_139125,exon=6	453.08
gene=MASP1,tran=NM_139125,exon=7	465.75
gene=MASP1,tran=NM_139125,exon=8	346.55
gene=MASP1,tran=NM_139125,exon=9	387.78
gene=MASP1,tran=NM_139125,exon=10	520.09
gene=MASP1,tran=NM_139125,exon=11	488.28
gene=MEGF8,tran=NM_001410,exon=1	395.46
gene=MEGF8,tran=NM_001410,exon=2	543.98
gene=MEGF8,tran=NM_001410,exon=3	403.66
gene=MEGF8,tran=NM_001410,exon=4	498.74
gene=MEGF8,tran=NM_001410,exon=5	436.33
gene=MEGF8,tran=NM_001410,exon=6	516.86
gene=MEGF8,tran=NM_001410,exon=7	541.1
gene=MEGF8,tran=NM_001410,exon=8	470.46
gene=MEGF8,tran=NM_001410,exon=9	213.01
gene=MEGF8,tran=NM_001410,exon=10	407.68
gene=MEGF8,tran=NM_001410,exon=11	363.63
gene=MEGF8,tran=NM_001410,exon=12	223.27
gene=MEGF8,tran=NM_001410,exon=13	288.25
gene=MEGF8,tran=NM_001410,exon=14	386.08
gene=MEGF8,tran=NM_001410,exon=15	296.12
gene=MEGF8,tran=NM_001410,exon=16	507.97
gene=MEGF8,tran=NM_001410,exon=17	358.84
gene=MEGF8,tran=NM_001410,exon=18	330.17
gene=MEGF8,tran=NM_001410,exon=19	324.8
gene=MEGF8,tran=NM_001410,exon=20	479.01
gene=MEGF8,tran=NM_001410,exon=21	336.2
gene=MEGF8,tran=NM_001410,exon=22	460.96
gene=MEGF8,tran=NM_001410,exon=23	316.6
gene=MEGF8,tran=NM_001410,exon=24	243.45
gene=MEGF8,tran=NM_001410,exon=25	284.13
gene=MEGF8,tran=NM_001410,exon=26	377.28
gene=MEGF8,tran=NM_001410,exon=27	369.42
gene=MEGF8,tran=NM_001410,exon=28	418.59
gene=MEGF8,tran=NM_001410,exon=29	481.5
gene=MEGF8,tran=NM_001410,exon=30	436.8
gene=MEGF8,tran=NM_001410,exon=31	413.68
gene=MEGF8,tran=NM_001410,exon=32	298.83
gene=MEGF8,tran=NM_001410,exon=33	599.84
gene=MEGF8,tran=NM_001410,exon=34	486.98
gene=MEGF8,tran=NM_001410,exon=35	339.09
gene=MEGF8,tran=NM_001410,exon=36	365.05
gene=MEGF8,tran=NM_001410,exon=37	530.37
gene=MEGF8,tran=NM_001410,exon=38	416.3
gene=MEGF8,tran=NM_001410,exon=39	341.32
gene=MEGF8,tran=NM_001410,exon=40	544.78
gene=MEGF8,tran=NM_001410,exon=41	373.49
gene=MITF,tran=NM_000248,exon=1	304.34
gene=MITF,tran=NM_000248,exon=2	437.86
gene=MITF,tran=NM_000248,exon=3	534.02
gene=MITF,tran=NM_000248,exon=4	400.64
gene=MITF,tran=NM_000248,exon=5	382.48
gene=MITF,tran=NM_000248,exon=6	500.45
gene=MITF,tran=NM_000248,exon=7	385.77
gene=MITF,tran=NM_000248,exon=8	473.78
gene=MITF,tran=NM_000248,exon=9	533.73
gene=MSX2,tran=NM_002449,exon=1	261.15
gene=MSX2,tran=NM_002449,exon=2	477.18
gene=NOG,tran=NM_005450,exon=1	333.2
gene=P4HB,tran=NM_000918,exon=1	283.91
gene=P4HB,tran=NM_000918,exon=2	535.38
gene=P4HB,tran=NM_000918,exon=3	347
gene=P4HB,tran=NM_000918,exon=4	471.22
gene=P4HB,tran=NM_000918,exon=5	415.91
gene=P4HB,tran=NM_000918,exon=6	361.57
gene=P4HB,tran=NM_000918,exon=7	547.49
gene=P4HB,tran=NM_000918,exon=8	482.73
gene=P4HB,tran=NM_000918,exon=9	458.39
gene=P4HB,tran=NM_000918,exon=10	530.51
gene=P4HB,tran=NM_000918,exon=11	424.07
gene=PAX3,tran=NM_181457,exon=1	257.67
gene=PAX3,tran=NM_181457,exon=2	263.37
gene=PAX3,tran=NM_181457,exon=3	445.47
gene=PAX3,tran=NM_181457,exon=4	500.18
gene=PAX3,tran=NM_181457,exon=5	468.16
gene=PAX3,tran=NM_181457,exon=6	234.57
gene=PAX3,tran=NM_181457,exon=7	457.57
gene=PAX3,tran=NM_181457,exon=8	434.87
gene=POLR1C,tran=NM_203290,exon=1	232.7
gene=POLR1C,tran=NM_203290,exon=2	369.72
gene=POLR1C,tran=NM_203290,exon=3	536.53
gene=POLR1C,tran=NM_203290,exon=4	560.66
gene=POLR1C,tran=NM_203290,exon=5	510.81
gene=POLR1C,tran=NM_203290,exon=6	653.2
gene=POLR1C,tran=NM_203290,exon=7	423.35
gene=POLR1C,tran=NM_203290,exon=8	472.07
gene=POLR1C,tran=NM_203290,exon=9	456.35
gene=POLR1D,tran=NM_015972,exon=1	358.95
gene=POLR1D,tran=NM_015972,exon=2	431.49
gene=POR,tran=NM_000941,exon=2	399.89
gene=POR,tran=NM_000941,exon=3	510.73
gene=POR,tran=NM_000941,exon=4	470.4
gene=POR,tran=NM_000941,exon=5	590.33
gene=POR,tran=NM_000941,exon=6	303.51
gene=POR,tran=NM_000941,exon=7	490.64
gene=POR,tran=NM_000941,exon=8	601.98
gene=POR,tran=NM_000941,exon=9	564.15
gene=POR,tran=NM_000941,exon=10	491.16
gene=POR,tran=NM_000941,exon=11	347.9
gene=POR,tran=NM_000941,exon=12	440.51
gene=POR,tran=NM_000941,exon=13	499.64
gene=POR,tran=NM_000941,exon=14	299.15
gene=POR,tran=NM_000941,exon=15	494.22
gene=POR,tran=NM_000941,exon=16	475.81
gene=RAB23,tran=NM_183227,exon=2	404.15
gene=RAB23,tran=NM_183227,exon=3	315.2
gene=RAB23,tran=NM_183227,exon=4	419.6
gene=RAB23,tran=NM_183227,exon=5	305.06
gene=RAB23,tran=NM_183227,exon=6	298.69
gene=RAB23,tran=NM_183227,exon=7	438.87
gene=RECQL4,tran=NM_004260,exon=1	96.3
gene=RECQL4,tran=NM_004260,exon=2	269.77
gene=RECQL4,tran=NM_004260,exon=3	193.76
gene=RECQL4,tran=NM_004260,exon=4	382.03
gene=RECQL4,tran=NM_004260,exon=5	361.46
gene=RECQL4,tran=NM_004260,exon=6	526.04
gene=RECQL4,tran=NM_004260,exon=7	429.91
gene=RECQL4,tran=NM_004260,exon=8	313.9
gene=RECQL4,tran=NM_004260,exon=9	366.6
gene=RECQL4,tran=NM_004260,exon=10	434.79
gene=RECQL4,tran=NM_004260,exon=11	450.41
gene=RECQL4,tran=NM_004260,exon=12	408.84
gene=RECQL4,tran=NM_004260,exon=13	392.94
gene=RECQL4,tran=NM_004260,exon=14	667.91
gene=RECQL4,tran=NM_004260,exon=15	335.63
gene=RECQL4,tran=NM_004260,exon=16	540.83
gene=RECQL4,tran=NM_004260,exon=17	355.64
gene=RECQL4,tran=NM_004260,exon=18	420.55
gene=RECQL4,tran=NM_004260,exon=19	510.9
gene=RECQL4,tran=NM_004260,exon=20	383.16
gene=RECQL4,tran=NM_004260,exon=21	488.29
gene=RECQL4,tran=NM_004260,exon=22	458.74
gene=RET,tran=NM_020975,exon=1	229.81
gene=RET,tran=NM_020975,exon=2	322.11
gene=RET,tran=NM_020975,exon=3	543.68
gene=RET,tran=NM_020975,exon=4	356.25
gene=RET,tran=NM_020975,exon=5	342.67
gene=RET,tran=NM_020975,exon=6	361.44
gene=RET,tran=NM_020975,exon=7	385.02
gene=RET,tran=NM_020975,exon=8	391.31
gene=RET,tran=NM_020975,exon=9	474.74
gene=RET,tran=NM_020975,exon=10	132.08
gene=RET,tran=NM_020975,exon=11	330.74
gene=RET,tran=NM_020975,exon=12	568.31
gene=RET,tran=NM_020975,exon=13	391.64
gene=RET,tran=NM_020975,exon=14	422.97
gene=RET,tran=NM_020975,exon=15	619.96
gene=RET,tran=NM_020975,exon=16	473.27
gene=RET,tran=NM_020975,exon=17	474.35
gene=RET,tran=NM_020975,exon=18	402.22
gene=RET,tran=NM_020975,exon=19	457.57
gene=RET,tran=NM_020975,exon=20	400.43
gene=RSPRY1,tran=NM_133368,exon=2	565.95
gene=RSPRY1,tran=NM_133368,exon=3	345.24
gene=RSPRY1,tran=NM_133368,exon=4	375.11
gene=RSPRY1,tran=NM_133368,exon=5	349.34
gene=RSPRY1,tran=NM_133368,exon=6	332.52
gene=RSPRY1,tran=NM_133368,exon=7	266.99
gene=RSPRY1,tran=NM_133368,exon=8	397.56
gene=RSPRY1,tran=NM_133368,exon=9	430.76
gene=RSPRY1,tran=NM_133368,exon=10	455.12
gene=RSPRY1,tran=NM_133368,exon=11	619.75
gene=RSPRY1,tran=NM_133368,exon=12	265.12
gene=RSPRY1,tran=NM_133368,exon=13	304.94
gene=RSPRY1,tran=NM_133368,exon=14	439.34
gene=RSPRY1,tran=NM_133368,exon=15	491.38
gene=RUNX2,tran=NM_001024630,exon=2	248.22
gene=RUNX2,tran=NM_001024630,exon=3	248.95
gene=RUNX2,tran=NM_001024630,exon=4	370.13
gene=RUNX2,tran=NM_001024630,exon=5	302.49
gene=RUNX2,tran=NM_001024630,exon=6	469.51
gene=RUNX2,tran=NM_001024630,exon=7	512.79
gene=RUNX2,tran=NM_001024630,exon=8	419.93
gene=RUNX2,tran=NM_001024630,exon=9	453.48
gene=SF3B4,tran=NM_005850,exon=1	609.41
gene=SF3B4,tran=NM_005850,exon=2	572.93
gene=SF3B4,tran=NM_005850,exon=3	402.33
gene=SF3B4,tran=NM_005850,exon=4	152.61
gene=SF3B4,tran=NM_005850,exon=5	147.3
gene=SF3B4,tran=NM_005850,exon=6	203.62
gene=SIX2,tran=NM_016932,exon=1	386.33
gene=SIX2,tran=NM_016932,exon=2	364.59
gene=SKI,tran=NM_003036,exon=1	326.21
gene=SKI,tran=NM_003036,exon=2	400.69
gene=SKI,tran=NM_003036,exon=3	540.66
gene=SKI,tran=NM_003036,exon=4	358.72
gene=SKI,tran=NM_003036,exon=5	410.47
gene=SKI,tran=NM_003036,exon=6	297.6
gene=SKI,tran=NM_003036,exon=7	138.17
gene=SMAD6,tran=NM_005585,exon=1	114.77
gene=SMAD6,tran=NM_005585,exon=2	443.94
gene=SMAD6,tran=NM_005585,exon=3	521.98
gene=SMAD6,tran=NM_005585,exon=4	447.8
gene=SMURF1,tran=NM_001199847,exon=1	169.57
gene=SMURF1,tran=NM_001199847,exon=2	123.06
gene=SMURF1,tran=NM_001199847,exon=3	435.47
gene=SMURF1,tran=NM_001199847,exon=4	239.3
gene=SMURF1,tran=NM_001199847,exon=5	399.84
gene=SMURF1,tran=NM_001199847,exon=6	356.3
gene=SMURF1,tran=NM_001199847,exon=7	599.08
gene=SMURF1,tran=NM_001199847,exon=8	447.02
gene=SMURF1,tran=NM_001199847,exon=9	450.31
gene=SMURF1,tran=NM_001199847,exon=10	541
gene=SMURF1,tran=NM_001199847,exon=11	438.69
gene=SMURF1,tran=NM_001199847,exon=12	295.95
gene=SMURF1,tran=NM_001199847,exon=13	344.1
gene=SMURF1,tran=NM_001199847,exon=14	455.87
gene=SMURF1,tran=NM_001199847,exon=15	374.3
gene=SMURF1,tran=NM_001199847,exon=16	586.28
gene=SMURF1,tran=NM_001199847,exon=17	262.38
gene=SMURF1,tran=NM_001199847,exon=18	521.35
gene=SOX10,tran=NM_006941,exon=2	358.13
gene=SOX10,tran=NM_006941,exon=3	372.79
gene=SOX10,tran=NM_006941,exon=4	218.27
gene=SPRY1,tran=NM_001258038,exon=3	421.93
gene=SPRY4,tran=NM_030964,exon=2	196.03
gene=SPRY4,tran=NM_030964,exon=3	369.43
gene=TCF12,tran=NM_207036,exon=2	318.03
gene=TCF12,tran=NM_207036,exon=3	287.58
gene=TCF12,tran=NM_207036,exon=4	252.86
gene=TCF12,tran=NM_207036,exon=5	431.59
gene=TCF12,tran=NM_207036,exon=6	258.15
gene=TCF12,tran=NM_207036,exon=7	455.3
gene=TCF12,tran=NM_207036,exon=8	270.38
gene=TCF12,tran=NM_207036,exon=9	308.22
gene=TCF12,tran=NM_207036,exon=10	449.79
gene=TCF12,tran=NM_207036,exon=11	422.71
gene=TCF12,tran=NM_207036,exon=12	469.83
gene=TCF12,tran=NM_207036,exon=13	311.55
gene=TCF12,tran=NM_207036,exon=14	377.94
gene=TCF12,tran=NM_207036,exon=15	300.23
gene=TCF12,tran=NM_207036,exon=16	442.03
gene=TCF12,tran=NM_207036,exon=17	250.85
gene=TCF12,tran=NM_207036,exon=18	267.54
gene=TCF12,tran=NM_207036,exon=19	389.03
gene=TCF12,tran=NM_207036,exon=20	381.82
gene=TCOF1,tran=NM_001135243,exon=1	308.59
gene=TCOF1,tran=NM_001135243,exon=2	506.61
gene=TCOF1,tran=NM_001135243,exon=3	318.09
gene=TCOF1,tran=NM_001135243,exon=4	525.5
gene=TCOF1,tran=NM_001135243,exon=5	479.57
gene=TCOF1,tran=NM_001135243,exon=6	385.12
gene=TCOF1,tran=NM_001135243,exon=7	339.85
gene=TCOF1,tran=NM_001135243,exon=8	278.87
gene=TCOF1,tran=NM_001135243,exon=9	423.27
gene=TCOF1,tran=NM_001135243,exon=10	330.99
gene=TCOF1,tran=NM_001135243,exon=11	215.73
gene=TCOF1,tran=NM_001135243,exon=12	507.57
gene=TCOF1,tran=NM_001135243,exon=13	399.36
gene=TCOF1,tran=NM_001135243,exon=14	269.3
gene=TCOF1,tran=NM_001135243,exon=15	432.76
gene=TCOF1,tran=NM_001135243,exon=16	430.66
gene=TCOF1,tran=NM_001135243,exon=17	425.82
gene=TCOF1,tran=NM_001135243,exon=18	473.09
gene=TCOF1,tran=NM_001135243,exon=19	337.8
gene=TCOF1,tran=NM_001135243,exon=20	256.6
gene=TCOF1,tran=NM_001135243,exon=21	372.43
gene=TCOF1,tran=NM_001135243,exon=22	383.42
gene=TCOF1,tran=NM_001135243,exon=23	496.98
gene=TCOF1,tran=NM_001135243,exon=24	346.71
gene=TCOF1,tran=NM_001135243,exon=25	109.6
gene=TCOF1,tran=NM_001135243,exon=26	523.24
gene=TGFBR1,tran=NM_004612,exon=1	10.58
gene=TGFBR1,tran=NM_004612,exon=2	360.89
gene=TGFBR1,tran=NM_004612,exon=3	493.67
gene=TGFBR1,tran=NM_004612,exon=4	378.26
gene=TGFBR1,tran=NM_004612,exon=5	383.56
gene=TGFBR1,tran=NM_004612,exon=6	251.57
gene=TGFBR1,tran=NM_004612,exon=7	377.7
gene=TGFBR1,tran=NM_004612,exon=8	262.77
gene=TGFBR1,tran=NM_004612,exon=9	313.85
gene=TGFBR2,tran=NM_003242,exon=1	310.1
gene=TGFBR2,tran=NM_003242,exon=2	444.51
gene=TGFBR2,tran=NM_003242,exon=3	334.18
gene=TGFBR2,tran=NM_003242,exon=4	505.16
gene=TGFBR2,tran=NM_003242,exon=5	387.93
gene=TGFBR2,tran=NM_003242,exon=6	463.42
gene=TGFBR2,tran=NM_003242,exon=7	364.49
gene=TTR,tran=NM_000371,exon=1	398.55
gene=TTR,tran=NM_000371,exon=2	533.36
gene=TTR,tran=NM_000371,exon=3	404.38
gene=TTR,tran=NM_000371,exon=4	527.14
gene=TWIST1,tran=NM_000474,exon=1	308.43
gene=WDR19,tran=NM_025132,exon=1	377.06
gene=WDR19,tran=NM_025132,exon=2	254.71
gene=WDR19,tran=NM_025132,exon=3	199.36
gene=WDR19,tran=NM_025132,exon=4	325.01
gene=WDR19,tran=NM_025132,exon=5	311.17
gene=WDR19,tran=NM_025132,exon=6	302.49
gene=WDR19,tran=NM_025132,exon=7	362.14
gene=WDR19,tran=NM_025132,exon=8	348.28
gene=WDR19,tran=NM_025132,exon=9	413.49
gene=WDR19,tran=NM_025132,exon=10	209.75
gene=WDR19,tran=NM_025132,exon=11	394.93
gene=WDR19,tran=NM_025132,exon=12	312.16
gene=WDR19,tran=NM_025132,exon=13	298.01
gene=WDR19,tran=NM_025132,exon=14	388.89
gene=WDR19,tran=NM_025132,exon=15	306.34
gene=WDR19,tran=NM_025132,exon=16	452.08
gene=WDR19,tran=NM_025132,exon=17	377.83
gene=WDR19,tran=NM_025132,exon=18	523.89
gene=WDR19,tran=NM_025132,exon=19	378.41
gene=WDR19,tran=NM_025132,exon=20	349.82
gene=WDR19,tran=NM_025132,exon=21	206.38
gene=WDR19,tran=NM_025132,exon=22	405.2
gene=WDR19,tran=NM_025132,exon=23	211.25
gene=WDR19,tran=NM_025132,exon=24	318.16
gene=WDR19,tran=NM_025132,exon=25	306.5
gene=WDR19,tran=NM_025132,exon=26	284.9
gene=WDR19,tran=NM_025132,exon=27	313.92
gene=WDR19,tran=NM_025132,exon=28	356.94
gene=WDR19,tran=NM_025132,exon=29	545.68
gene=WDR19,tran=NM_025132,exon=30	375.24
gene=WDR19,tran=NM_025132,exon=31	401.12
gene=WDR19,tran=NM_025132,exon=32	466.29
gene=WDR19,tran=NM_025132,exon=33	332.81
gene=WDR19,tran=NM_025132,exon=34	366.26
gene=WDR19,tran=NM_025132,exon=35	451.18
gene=WDR19,tran=NM_025132,exon=36	445.67
gene=WDR35,tran=NM_001006657,exon=1	374.76
gene=WDR35,tran=NM_001006657,exon=2	451.4
gene=WDR35,tran=NM_001006657,exon=3	344.82
gene=WDR35,tran=NM_001006657,exon=4	250.04
gene=WDR35,tran=NM_001006657,exon=5	381.67
gene=WDR35,tran=NM_001006657,exon=6	358.71
gene=WDR35,tran=NM_001006657,exon=7	356.01
gene=WDR35,tran=NM_001006657,exon=8	318.67
gene=WDR35,tran=NM_001006657,exon=9	240.45
gene=WDR35,tran=NM_001006657,exon=10	297.47
gene=WDR35,tran=NM_001006657,exon=11	390.02
gene=WDR35,tran=NM_001006657,exon=12	242.06
gene=WDR35,tran=NM_001006657,exon=13	362
gene=WDR35,tran=NM_001006657,exon=14	204.84
gene=WDR35,tran=NM_001006657,exon=15	142.14
gene=WDR35,tran=NM_001006657,exon=16	342.22
gene=WDR35,tran=NM_001006657,exon=17	411.84
gene=WDR35,tran=NM_001006657,exon=18	213
gene=WDR35,tran=NM_001006657,exon=19	293.13
gene=WDR35,tran=NM_001006657,exon=20	308.5
gene=WDR35,tran=NM_001006657,exon=21	439.22
gene=WDR35,tran=NM_001006657,exon=22	316.76
gene=WDR35,tran=NM_001006657,exon=23	305.16
gene=WDR35,tran=NM_001006657,exon=24	268.93
gene=WDR35,tran=NM_001006657,exon=25	322.68
gene=WDR35,tran=NM_001006657,exon=26	460.8
gene=WDR35,tran=NM_001006657,exon=27	401.86
gene=WDR35,tran=NM_001006657,exon=28	470.54
gene=ZIC1,tran=NM_003412,exon=1	393.36
gene=ZIC1,tran=NM_003412,exon=2	372.05
gene=ZIC1,tran=NM_003412,exon=3	438.2
